# Supplementary material for: Reconstructing genetic histories and social organisation in Neolithic and Bronze Age Croatia
Source: Sci Rep. 2021 Aug 18;11:16729. doi: 10.1038/s41598-021-94932-9 (PMC8373892; doi:10.1038/s41598-021-94932-9)
Supplement: Supplementary file 2 — Supplementary Information 2. [file 41598_2021_94932_MOESM2_ESM.xlsx]

## Sheet: Table S1 Sample information
Table S1. Sample information. Summary of samples analysed in this study.
Individual ID	Collection ID	Site Location	Latitude	Longitude	95.4% CI calibrated radiocarbon age (calBCE/calCE)/ contextual dating (BCE)	Cultural attribution	Archaeological age	Age estimation (yrs)	Analysis Group Name	Sampled Skeletal Element	Data Type	UDG treatment	screening: # raw reads	screening: average fragment length	screening: % deamination at 5'-end	screening: % endogenous DNA (before QF)	# unique reads from deep sequencing (QF)	Mean mtDNA coverage CircularMapper	nuclear DNA coverage	Genetic Sex	Osteologically determined sex	mtDNA haplotype	Y haplotype (2016 ISOGG)	% endogenous DNA	% deamination first base at 5'-end	X contamination estimate (s.e.) with ANGSD	mtDNA contamination estimate with Schmutzi (est. low - est. high)	SNPs overlapping 1240K	Transversion-only SNPs overlapping 1240K	SNPs overlapping HO	Transversion-only SNPs overlapping HO	Kinship	Other IDs
POP02	SU200 U173	Beli Manastir-Popova zemlja, Osijek, Croatia	45.747	18.57	4700-4300 BCE	Sopot culture	Middle Neolithic	12-14	Croatia_Pop_MN	Petrous	Shotgun	no	3775762	58.29	26.88	90.823	64636701	221.69	1.2182	F	NA	K1a		70.79	21		0.02 (0.01 - 0.03)	855968	168688	443022	81710
POP04	SU855 U306	Beli Manastir-Popova zemlja, Osijek, Croatia	45.747	18.57	4700-4300 BCE	Sopot culture	Middle Neolithic	12-14	Croatia_Pop_MN	Petrous	Shotgun	no	2414690	55.82	22.51	89.875	68764710	212.219	1.2474	M	NA	H	J-M304	68.21	20	0.013 (0.00227)	0.02 (0.01 - 0.03)	884196	173770	458532	84592
POP05	SU874 U368	Beli Manastir-Popova zemlja, Osijek, Croatia	45.747	18.57	4700-4300 BCE	Sopot culture	Middle Neolithic	13-15	Croatia_Pop_MN	Petrous	Shotgun	no	3074498	54.28	30.31	80.736	58745585	181.493	1.0281	F	NA	K1a5		59.1	23		0.02 (0.01 - 0.03)	790411	155039	408399	75070
POP06	SU878 U226	Beli Manastir-Popova zemlja, Osijek, Croatia	45.747	18.57	4700-4300 BCE	Sopot culture	Middle Neolithic	2-3.5	Croatia_Pop_MN	Petrous	Shotgun	no	639643	51.84	25.67	90.847	84137844	316.301	1.4957	F	NA	K2b1		67.47	22		0.01 (0.0 - 0.02)	944648	185265	491001	90102
POP07	SU676 U503	Beli Manastir-Popova zemlja, Osijek, Croatia	45.747	18.57	4790-4558 calBCE (5830±40 BP, Poz-90127)	Sopot culture	Middle Neolithic	18-26	Croatia_Pop_MN	Petrous	Shotgun	no	3806993	55.61	21.29	81.622	64380514	212.358	1.1607	M	F	U5b2b	I2a2a-M223	62.36	19	0.01 (0.00221)	0.01 (0.0 - 0.02)	861721	169438	447899	82616		I4167;MathiesonNature2018;capture.data.from.tooth
POP08	SU474 U488	Beli Manastir-Popova zemlja, Osijek, Croatia	45.747	18.57	4700-4300 BCE	Sopot culture	Middle Neolithic	35-45	Croatia_Pop_MN	Petrous	Shotgun	no	608394	49.46	31.8	89.268	65700489	170.558	1.0873	F	F	U8b1a1		63.99	27		0.02 (0.01 - 0.03)	805956	158702	416545	76677
POP09	SU1045 U547	Beli Manastir-Popova zemlja, Osijek, Croatia	45.747	18.57	4700-4300 BCE	Sopot culture	Middle Neolithic	13-15	Croatia_Pop_MN	Petrous	Shotgun	no	622332	52.99	23.12	91.9	66061798	182.706	1.2057	F	NA	K1a4		70.14	20		0.02 (0.01 - 0.03)	867653	170265	451107	83074
POP11	SU1227 U611	Beli Manastir-Popova zemlja, Osijek, Croatia	45.747	18.57	4700-4300 BCE	Sopot culture	Middle Neolithic	7-9	Croatia_Pop_MN	Petrous	Shotgun	no	500262	50.01	26.05	85.666	72018291	239.409	1.2124	F	NA	T2b3		62.47	22		0.01 (0.0 - 0.02)	865887	169492	451424	83057
POP12	SU1137 U594	Beli Manastir-Popova zemlja, Osijek, Croatia	45.747	18.57	4700-4300 BCE	Sopot culture	Middle Neolithic	35-50	Croatia_Pop_MN	Petrous	Shotgun	no	509773	53.22	30.75	81.372	66847103	232.811	1.2134	F	F	T2b		59.01	26		0.01 (0.0 - 0.02)	841209	165443	434205	79979
POP13	SU1325 U638	Beli Manastir-Popova zemlja, Osijek, Croatia	45.747	18.57	4700-4300 BCE	Sopot culture	Middle Neolithic	32-40	Croatia_Pop_MN	Petrous	Shotgun	no	510211	49.3	26.68	86.297	62618526	278.233	1.0312	F	F	T2c1d1		61.48	23		0.01 (0.0 - 0.02)	800065	156523	417096	76727
POP14	SU1345 U644	Beli Manastir-Popova zemlja, Osijek, Croatia	45.747	18.57	4763-4536 calBCE (5790±40 BP, Poz-90128)	Sopot culture	Middle Neolithic	50+	Croatia_Pop_MN	Petrous	Shotgun	no	564405	52.02	27.31	90.243	79955729	233.442	1.4118	F	F	N1a1a1		66.73	24		0.01 (0.0 - 0.02)	913421	179496	474149	87263		I4168;MathiesonNature2018;capture.data.from.tooth
POP16	SU1381 U724	Beli Manastir-Popova zemlja, Osijek, Croatia	45.747	18.57	4700-4300 BCE	Sopot culture	Middle Neolithic	9-11	Croatia_Pop_MN	Petrous	Shotgun	no	634573	50.05	29.4	82.49	66049465	213.243	1.1072	F	NA	N1a1a1a2		59.01	25		0.01 (0.0 - 0.02)	825473	161481	429957	78903
POP19	SU1635 U763	Beli Manastir-Popova zemlja, Osijek, Croatia	45.747	18.57	4700-4300 BCE	Sopot culture	Middle Neolithic	32-40	Croatia_Pop_MN	Petrous	Shotgun	no	590915	48.98	27.94	91.828	76122707	181.958	1.2495	F	F	N1a1a1a3		65.95	24		0.01 (0.0 - 0.02)	878975	172154	458613	84378
POP23	SU1683 U847	Beli Manastir-Popova zemlja, Osijek, Croatia	45.747	18.57	260-402 calCE (1692±18 BP, combined [(1714±25 BP, OxA-38000), (1670±25 BP, OxA-38001)]	n/a	Roman Period	26-32	Croatia_Pop_RomanP	Petrous	Shotgun	no	639064	52.9	19.38	93.848	83438850	367.088	1.5254	M	M	T2f2	R1a1a1b2a2b1-F1345	70.12	17	0.009 (0.0018)	0.01 (0.0 - 0.02)	962966	188460	502151	92104
POP24	SU1684 U855	Beli Manastir-Popova zemlja, Osijek, Croatia	45.747	18.57	4700-4300 BCE	Sopot culture	Middle Neolithic, channel	40-50	Croatia_Pop_MN	Petrous	Shotgun	no	2467020	51.89	26.36	83.943	60678992	179.884	1.0195	M	F	K1a1a	I2a2a-M223	61.59	24	0.013 (0.00275)	0.01 (0.0 - 0.02)	795338	156661	411866	75963
POP27	SU1712 U861	Beli Manastir-Popova zemlja, Osijek, Croatia	45.747	18.57	4700-4300 BCE	Sopot culture	Middle Neolithic	30-38	Croatia_Pop_MN	Petrous	Shotgun	no	629283	50.54	29.46	91.629	64916107	243.979	1.111	F	F	T2b21		65.82	25		0.01 (0.0 - 0.02)	837294	164211	435991	80300
POP30	SU1722 U877	Beli Manastir-Popova zemlja, Osijek, Croatia	45.747	18.57	4700-4300 BCE	Sopot culture	Middle Neolithic	20-26	Croatia_Pop_MN	Petrous	Shotgun	no	624992	49.85	29.64	81.896	62077048	224.949	1.0329	M	M	T2b11	G2a2a-PF3147	57.14	25	0.012 (0.00304)	0.01 (0.0 - 0.02)	805808	157463	419330	76896
POP33	SU1734 U887	Beli Manastir-Popova zemlja, Osijek, Croatia	45.747	18.57	4603-4071 calBCE (5529±99 BP, Z-5732)	Sopot culture	Middle Neolithic, channel	26-32	Croatia_Pop_MN	Petrous	Shotgun	no	4160751	56.95	27.03	87.677	47407980	150.054	0.8637	M	M	K1a1	G2a2b2a1a1-PF3345	66.66	23	0.012 (0.00303)	0.02 (0.01 - 0.03)	710341	140159	362623	66880
POP35	SU1736 U890	Beli Manastir-Popova zemlja, Osijek, Croatia	45.747	18.57	4584-4458 calBCE (5690±25 BP, PSUAMS-4444)	Sopot culture	Middle Neolithic, channel	40-50	Croatia_Pop_MN	Petrous	Shotgun	no	4506722	54.13	24.98	91.93	54580046	174.044	0.9442	M	M	J2b1a5	C1a2b-Z38888	68.81	21	0.01 (0.00287)	0.01 (0.0 - 0.02)	774710	152027	403080	74037
POP36	SU1738 U891	Beli Manastir-Popova zemlja, Osijek, Croatia	45.747	18.57	4700-4300 BCE	Sopot culture	Middle Neolithic, channel	12-13	Croatia_Pop_MN	Petrous	Shotgun	no	4828100	57.86	22.54	91.402	47501287	131.956	0.9018	M	NA	H	G2a2a-PF3147	71.19	19	0.008 (0.00263)	0.01 (0.0 - 0.02)	759163	149434	395304	72980
POP39	SU155 U143	Beli Manastir-Popova zemlja, Osijek, Croatia	45.747	18.57	2859-2502 calBCE (4095±28 BP, OxA-37999)	uncertain	Copper Age	35-50	Croatia_Pop_CA	Petrous	Shotgun	no	728196	51.78	23.6	94.412	94492524	232.487	1.6684	F	F	HV9		70.49	21		0.01 (0.0 - 0.02)	981784	192648	511138	94317
JAG06	SU752 U76	Jagodnjak-Krcevine, Osijek, Croatia	45.687	18.506	1800-1600 BCE	Southern Transdanubian Encrusted Pottery culture	Middle Bronze Age	28-35	Croatia_Jag_MBA	Petrous	Shotgun	no	4115141	57.21	23.42	91.757	59708135	170.712	1.111	M	M	T2b11	G2a2a1a2a2a1~-Z31430	70.76	19	0.013 (0.00245)	0.01 (0.0 - 0.02)	846845	166182	440793	81152	1deg_JAG58
JAG34	SU1277 U329_330_649	Jagodnjak-Krcevine, Osijek, Croatia	45.687	18.506	1879-1642 calBCE (3445±20 BP, UCIAMS-233509;PSU-6011)	Southern Transdanubian Encrusted Pottery culture	Middle Bronze Age	11-13	Croatia_Jag_MBA	Petrous	Shotgun	no	3760867	58.5	20.94	92.681	71842083	206.023	1.3585	M	NA	K2a	G2a2a1a2a2a1~-Z31430	72.24	18	0.01 (0.00203)	0.01 (0.0 - 0.02)	919781	180725	478490	88193	2deg_JAG58
JAG58	SU1808 U456	Jagodnjak-Krcevine, Osijek, Croatia	45.687	18.506	1800-1600 BCE	Southern Transdanubian Encrusted Pottery culture	Middle Bronze Age	40-50	Croatia_Jag_MBA	Petrous	Shotgun	no	9154856	56.64	23.75	85.449	50435503	156.366	0.9238	M	M	T2b11	G2a2a1a2a2a1~-Z31430	65.51	21	0.0177 (0.00313)	0.02 (0.01 - 0.03)	762207	149510	396635	73110	1deg_JAG06;2deg_JAG34;2deg_JAG82
JAG78	SU6121 U2166	Jagodnjak-Krcevine, Osijek, Croatia	45.687	18.506	1800-1600 BCE	Southern Transdanubian Encrusted Pottery culture	Middle Bronze Age	38-48	Croatia_Jag_MBA	Petrous	Shotgun	no	594616	52.93	20.92	91.112	74601625	194.483	1.3575	M	M	U5b1b1a	G2a2a1a2a2a1~-Z31430	68.3	18	0.012 (0.00211)	0.01 (0.0 - 0.02)	922257	180657	481107	88416
JAG82	SU6190 U2153	Jagodnjak-Krcevine, Osijek, Croatia	45.687	18.506	1800-1600 BCE	Southern Transdanubian Encrusted Pottery culture	Middle Bronze Age	3-4	Croatia_Jag_MBA	Petrous	Shotgun	no	3546790	58.49	21.87	87.454	63227722	193.749	1.1947	M	NA	U2e1a1	G2a2a1-PF3148	68.46	19	0.01 (0.00236)	0.02 (0.01 - 0.03)	869661	170546	451734	83061	2deg_JAG58
JAG85	SU6189 U2286	Jagodnjak-Krcevine, Osijek, Croatia	45.687	18.506	1800-1600 BCE	Southern Transdanubian Encrusted Pottery culture	Middle Bronze Age	30-40	Croatia_Jag_MBA	Petrous	Shotgun	no	3381879	57.21	22.59	92.66	47155856	168.006	0.8799	F	F	K1b1b1		72.11	19		0.02 (0.01 - 0.03)	734912	143915	382658	70312
JAG93	SU7247 U2396	Jagodnjak-Krcevine, Osijek, Croatia	45.687	18.506	1800-1600 BCE	Southern Transdanubian Encrusted Pottery culture	Middle Bronze Age	2.5-3.5	Croatia_Jag_MBA	Petrous	Shotgun	no	386982	53.24	24.82	69.015	58653563	279.777	1.0736	F	NA	U5a1g		52.75	21		0.02 (0.01 - 0.03)	807256	158378	417776	76723
POP03	SU249 U239	Beli Manastir-Popova zemlja, Osijek, Croatia	45.747	18.57	4700-4300 BCE	Sopot culture	Middle Neolithic	50+		Petrous	Shotgun	no	875814	59.96	23.01	92.639				F	F
POP15	SU1380 U719	Beli Manastir-Popova zemlja, Osijek, Croatia	45.747	18.57	5839-5659 calBCE (6850±40 BP, Poz-90129)	Starčevo culture	Early Neolithic	50+	Croatia_Pop_EN	Petrous	Shotgun	no	844473	56.46	24.6	84.904				M	M	U8b1b1	C										I3498;MathiesonNature2018;capture.data.from.tooth
POP17	SU1383 U645	Beli Manastir-Popova zemlja, Osijek, Croatia	45.747	18.57	2884-2666 calBCE (4176±28 BP, BRAMS-1304)	uncertain	Copper Age	26-32	Croatia_Pop_CA	Petrous	Shotgun	no	751859	58.19	26.94	54.942				M	M	T2e	R1b1a1a2a2										I3499;MathiesonNature2018;capture.data.from.tooth
POP18	SU1364 U753	Beli Manastir-Popova zemlja, Osijek, Croatia	45.747	18.57	4700-4300 BCE	Sopot culture	Middle Neolithic	36-50		skull fragment	Shotgun	no	531434	46.28	30.32	0.994				NA	M
POP20	SU1417 U785	Beli Manastir-Popova zemlja, Osijek, Croatia	45.747	18.57	4700-4300 BCE	Sopot culture	Middle Neolithic	5.5-6.5		Petrous	Shotgun	no	543905	50.39	29.25	66.131				F	NA
POP21	SU1552 U836	Beli Manastir-Popova zemlja, Osijek, Croatia	45.747	18.57	4700-4300 BCE	Sopot culture	Middle Neolithic	50+		Petrous	Shotgun	no	585709	56.29	25.83	78.515				M	M
POP22	SU1636 U840	Beli Manastir-Popova zemlja, Osijek, Croatia	45.747	18.57	uncertain context	uncertain		9-12 months		Petrous	Shotgun	no	723924	59.89	19.58	83.904				M	NA	U5b2b
POP25	SU1676 U850	Beli Manastir-Popova zemlja, Osijek, Croatia	45.747	18.57	4700-4300 BCE	Sopot culture	Middle Neolithic	20-40		Petrous	Shotgun	no	890647	56.69	23.16	55.368				M	F
POP26	SU1686 U859	Beli Manastir-Popova zemlja, Osijek, Croatia	45.747	18.57	4700-4300 BCE	Sopot culture	Middle Neolithic	35-45		Petrous	Shotgun	no	868688	54.6	24.24	61				F	F
POP28	SU1717 U864	Beli Manastir-Popova zemlja, Osijek, Croatia	45.747	18.57	4700-4300 BCE	Sopot culture	Middle Neolithic	18-20		Petrous	Shotgun	no	722811	55.48	25.97	61.315				M	F
POP29A	SU1720 U874	Beli Manastir-Popova zemlja, Osijek, Croatia	45.747	18.57	4700-4300 BCE	Sopot culture	Middle Neolithic	32-42		Petrous	Shotgun	no	587190	51.97	28.78	0.578				NA	M
POP29B	SU1721 U875	Beli Manastir-Popova zemlja, Osijek, Croatia	45.747	18.57	4700-4300 BCE	Sopot culture	Middle Neolithic	newborn up to 2 weeks; double burial with ZEM29A		Petrous	Shotgun	no	773484	51.62	36.06	78.509				M	NA
POP31	SU1723 U880	Beli Manastir-Popova zemlja, Osijek, Croatia	45.747	18.57	4700-4300 BCE	Sopot culture	Middle Neolithic	6-7.5		Petrous	Shotgun	no	687204	57.61	22.74	89.111				F	NA
POP32	SU1727 U882	Beli Manastir-Popova zemlja, Osijek, Croatia	45.747	18.57	4700-4300 BCE	Sopot culture	Middle Neolithic	3-5		Petrous	Shotgun	no	514229	52.55	27.41	88.346				F	NA
POP34	SU1733 U885	Beli Manastir-Popova zemlja, Osijek, Croatia	45.747	18.57	4700-4300 BCE	Sopot culture	Middle Neolithic, channel	1-1.5		Petrous	Shotgun	no	654852	49.76	31.24	63.303				F	NA
POP37	SU1757 U899	Beli Manastir-Popova zemlja, Osijek, Croatia	45.747	18.57	4700-4300 BCE	Sopot culture	Middle Neolithic, channel	2.5-3.5		Petrous	Shotgun	no	569718	49.74	29.98	36.327				M	NA
POP38	SU1758 U900	Beli Manastir-Popova zemlja, Osijek, Croatia	45.747	18.57	4700-4300 BCE	Sopot culture	Middle Neolithic, channel	newborn up to 4 weeks		Petrous	Shotgun	no	581929	50.89	30.98	32.16				M	NA
POP40	SU173 U149	Beli Manastir-Popova zemlja, Osijek, Croatia	45.747	18.57	4700-4300 BCE	Sopot culture	Middle Neolithic	11-12		Petrous	Shotgun	no	1044813	56.39	17.65	0.136				NA	NA
JAG08	SU755 U78	Jagodnjak-Krcevine, Osijek, Croatia	45.687	18.506	1880-1600 BCE	Southern Transdanubian Encrusted Pottery culture	Middle Bronze Age	18-25		Petrous	Shotgun	no	4002333	55.16	26.3	54.22				M	M
JAG68	SU2019 U936	Jagodnjak-Krcevine, Osijek, Croatia	45.687	18.506	1880-1600 BCE	Southern Transdanubian Encrusted Pottery culture	Middle Bronze Age	30-38		Petrous	Shotgun	no	2130784	51.81	27.04	47.028				M	M
JAG41.4	SU1292	Jagodnjak-Krcevine, Osijek, Croatia	45.687	18.506	6000-5700 BCE	mass burial	Early Neolithic	30-45		Petrous	Shotgun	no	864031	51.52	29.43	82.276				M	M
JAG41.6A	SU1292	Jagodnjak-Krcevine, Osijek, Croatia	45.687	18.506	6000-5700 BCE	mass burial	Early Neolithic	18-35		Petrous	Shotgun	no	759331	51.83	27.09	86.437				M	M
JAG41.6B	SU1292	Jagodnjak-Krcevine, Osijek, Croatia	45.687	18.506	6000-5700 BCE	mass burial	Early Neolithic	may be same individual as 6A		Petrous	Shotgun	no	783824	50.19	30.27	68.201				M	M
JAG41.7A	SU1292	Jagodnjak-Krcevine, Osijek, Croatia	45.687	18.506	6000-5700 BCE	mass burial	Early Neolithic	25-35		Petrous	Shotgun	no	764766	50.02	28.65	90.739				M	M
JAG41.7B	SU1292	Jagodnjak-Krcevine, Osijek, Croatia	45.687	18.506	6000-5700 BCE	mass burial	Early Neolithic	may be same individual as 7A		Petrous	Shotgun	no	1011324	51.72	27.88	82.799				M	M
JAG41.10	SU1292	Jagodnjak-Krcevine, Osijek, Croatia	45.687	18.506	6000-5700 BCE	mass burial	Early Neolithic	25-30		Petrous	Shotgun	no	832793	53.61	28.96	65.595				M	M

## Sheet: Table S2 Ancient samples
Table S2. Ancient samples. List of main published ancient genomes and groupings included in analyses.
Individual_ID	Population label for analysis	PCA/UMAP/Admixture population label if different from analysis label	Average date calBP	Location	Country	Lat.	Long.	Publication
I0707	Anatolia_N		8092	Northwest Anatolia, Marmara, Barcin	Turkey	40.3	29.5667	MathiesonNature2015
I0708	Anatolia_N		8097	Northwest Anatolia, Marmara, Barcin	Turkey	40.3	29.5667	MathiesonNature2015
I0709	Anatolia_N		8086	Northwest Anatolia, Marmara, Barcin	Turkey	40.3	29.5667	MathiesonNature2015
I0723	Anatolia_N		7870	Mentese	Turkey	40.26	29.65	MathiesonNature2015
I0724	Anatolia_N		7950	Mentese	Turkey	40.26	29.65	MathiesonNature2015
I0725	Anatolia_N		7950	Mentese	Turkey	40.26	29.65	MathiesonNature2015
I0726	Anatolia_N		7950	Mentese	Turkey	40.26	29.65	MathiesonNature2015
I0727	Anatolia_N		7950	Mentese	Turkey	40.26	29.65	MathiesonNature2015
I0736	Anatolia_N		8300	Northwest Anatolia, Marmara, Barcin	Turkey	40.3	29.5667	MathiesonNature2015
I0744	Anatolia_N		8273	Northwest Anatolia, Marmara, Barcin	Turkey	40.3	29.5667	MathiesonNature2015
I0745	Anatolia_N		8251	Northwest Anatolia, Marmara, Barcin	Turkey	40.3	29.5667	MathiesonNature2015
I0746	Anatolia_N		7930	Northwest Anatolia, Marmara, Barcin	Turkey	40.3	29.5667	MathiesonNature2015
I1096	Anatolia_N		8300	Northwest Anatolia, Marmara, Barcin	Turkey	40.3	29.5667	MathiesonNature2015
I1097	Anatolia_N		8288	Northwest Anatolia, Marmara, Barcin	Turkey	40.3	29.5667	MathiesonNature2015
I1098	Anatolia_N		8288	Northwest Anatolia, Marmara, Barcin	Turkey	40.3	29.5667	MathiesonNature2015
I1099	Anatolia_N		8300	Northwest Anatolia, Marmara, Barcin	Turkey	40.3	29.5667	MathiesonNature2015
I1100	Anatolia_N		8300	Northwest Anatolia, Marmara, Barcin	Turkey	40.3	29.5667	MathiesonNature2015
I1101	Anatolia_N		8300	Northwest Anatolia, Marmara, Barcin	Turkey	40.3	29.5667	MathiesonNature2015
I1102	Anatolia_N		8300	Northwest Anatolia, Marmara, Barcin	Turkey	40.3	29.5667	MathiesonNature2015
I1103	Anatolia_N		8300	Northwest Anatolia, Marmara, Barcin	Turkey	40.3	29.5667	MathiesonNature2015
I1580	Anatolia_N		8195	Northwest Anatolia, Marmara, Barcin	Turkey	40.3	29.5667	MathiesonNature2015
I1581	Anatolia_N		8254	Northwest Anatolia, Marmara, Barcin	Turkey	40.3	29.5667	MathiesonNature2015
I1583	Anatolia_N		8281	Northwest Anatolia, Marmara, Barcin	Turkey	40.3	29.5667	MathiesonNature2015
Bul10	Bulgaria_BA		4957	Nova Zagora, Sabrano	Bulgaria	42.4296	25.8984	MathiesonNature2018
Bul6	Bulgaria_BA		4450	Nova Zagora, Beli Breyag	Bulgaria	42.4296	25.8984	MathiesonNature2018
Bul8	Bulgaria_BA		4450	Nova Zagora, Beli Breyag	Bulgaria	42.4296	25.8984	MathiesonNature2018
I2163	Bulgaria_BA		3638	Merichleri, Kairyaka necropolis	Bulgaria	42.1329	25.4963	MathiesonNature2018
I2165	Bulgaria_BA		4908	Merichleri, Kairyaka necropolis	Bulgaria	42.1329	25.4963	MathiesonNature2018
I2175	Bulgaria_BA		5122	Smyadovo	Bulgaria	43.0578	26.9836	MathiesonNature2018
I2176_published	Bulgaria_BA		5132	Smyadovo	Bulgaria	43.0578	26.9836	MathiesonNature2018
I2510	Bulgaria_BA		4758	Veliko Tarnovo, Dzhulyunitsa	Bulgaria	43.1609	25.8834	MathiesonNature2018
I2520	Bulgaria_BA		5132	Veliko Tarnovo, Dzhulyunitsa	Bulgaria	43.1609	25.8834	MathiesonNature2018
I0781	Bulgaria_CA		6400	Yunatsite	Bulgaria	42.2322	24.2627	MathiesonNature2018
I0785	Bulgaria_CA		6357	Yunatsite	Bulgaria	42.2322	24.2627	MathiesonNature2018
I2423	Bulgaria_CA		6388	Smyadovo	Bulgaria	43.0578	26.9836	MathiesonNature2018
I2424	Bulgaria_CA		6304	Smyadovo	Bulgaria	43.0578	26.9836	MathiesonNature2018
I2425	Bulgaria_CA		6515	Sushina	Bulgaria	43.0589	26.7672	MathiesonNature2018
I2427	Bulgaria_CA		6340	Sushina	Bulgaria	43.0589	26.7672	MathiesonNature2018
I2430	Bulgaria_CA		6448	Smyadovo	Bulgaria	43.0578	26.9836	MathiesonNature2018
I2431	Bulgaria_CA		6615	Ivanovo	Bulgaria	43.0992	26.7194	MathiesonNature2018
I2509	Bulgaria_CA		6353	Veliko Tarnovo, Dzhulyunitsa	Bulgaria	43.1609	25.8834	MathiesonNature2018
I2519	Bulgaria_CA		6242	Veliko Tarnovo, Dzhulyunitsa	Bulgaria	43.1609	25.8834	MathiesonNature2018
I5769	Bulgaria_IA		2600	Veliko Tarnovo, Dzhulyunitsa	Bulgaria	43.1609	25.8834	MathiesonNature2018
I0679_d	Bulgaria_Krepost_N		7622	Krepost	Bulgaria	42.02	25.6	MathiesonNature2018
I1108	Bulgaria_MP_N		7875	Malak Preslavets	Bulgaria	43.98	26.4	MathiesonNature2018
I1109	Bulgaria_MP_N		7635	Malak Preslavets	Bulgaria	43.98	26.4	MathiesonNature2018
I1113	Bulgaria_MP_N		7983	Malak Preslavets	Bulgaria	43.98	26.4	MathiesonNature2018
I1295	Bulgaria_MP_N		7752	Malak Preslavets	Bulgaria	43.98	26.4	MathiesonNature2018
I1296_published	Bulgaria_MP_N		7675	Malak Preslavets	Bulgaria	43.98	26.4	MathiesonNature2018
I1297	Bulgaria_MP_N		7817	Malak Preslavets	Bulgaria	43.98	26.4	MathiesonNature2018
I2215_published	Bulgaria_MP_N		7980	Malak Preslavets	Bulgaria	43.98	26.4	MathiesonNature2018
I2216_published	Bulgaria_MP_N		7845	Malak Preslavets	Bulgaria	43.98	26.4	MathiesonNature2018
I3879	Bulgaria_MP_N		7828	Malak Preslavets	Bulgaria	43.98	26.4	MathiesonNature2018
I0698_published	Bulgaria_N		7900	Yabalkovo	Bulgaria	42.1	25.75	MathiesonNature2018
I0704_published	Bulgaria_N		7889	Veliko Tarnovo, Dzhulyunitsa	Bulgaria	43.1609	25.8834	MathiesonNature2018
I0706	Bulgaria_N		7905	Veliko Tarnovo, Dzhulyunitsa	Bulgaria	43.1609	25.8834	MathiesonNature2018
I2521	Bulgaria_N		7505	Veliko Tarnovo, Dzhulyunitsa	Bulgaria	43.1609	25.8834	MathiesonNature2018
I2526	Bulgaria_N		7336	Samovodene	Bulgaria	43.1395	25.6102	MathiesonNature2018
I2529_published	Bulgaria_N		7601	Yabalkovo	Bulgaria	42.1	25.75	MathiesonNature2018
ANI152	Bulgaria_Varna_Eneolithic		6495	Varna	Bulgaria	43.2131	27.8644	MathiesonNature2018
ANI153	Bulgaria_Varna_Eneolithic		6413	Varna	Bulgaria	43.2131	27.8644	MathiesonNature2018
ANI159-ANI181	Bulgaria_Varna_Eneolithic		6571	Varna	Bulgaria	43.2131	27.8644	MathiesonNature2018
ANI160	Bulgaria_Varna_Eneolithic		6550	Varna	Bulgaria	43.2131	27.8644	MathiesonNature2018
I2792	Croatia_North-East_CA	Croatia_Vucedol_CA	4677	Vucedol	Croatia	45.3356	19.0605	MathiesonNature2018
I5079	Croatia_North-East_CA	Croatia_Radovanci_CA	5485	Radovanci	Croatia	45.4885	17.6413	MathiesonNature2018
I3499	Croatia_Pop_CA		4725	Beli Manastir-Popova zemlja	Croatia	45.3388	18.6989	MathiesonNature2018
I4175	Croatia_North-East_CA_outlier	Croatia_Vucedol_CA	4800	Vucedol	Croatia	45.3356	19.0605	MathiesonNature2018
I3313	Croatia_Dal_BA		2733	Jazinka Cave	Croatia	43.894	15.977	MathiesonNature2018
I4331	Croatia_Dal_BA		3526	Veliki Vanik	Croatia	43.194	17.344	MathiesonNature2018
I4332	Croatia_Dal_BA		3516	Veliki Vanik	Croatia	43.194	17.344	MathiesonNature2018
I3433	Croatia_Impressa_EN	Croatia_Dal_EN	7814	Zemunica Cave	Croatia	43.589	16.648	MathiesonNature2018
I3947	Croatia_Impressa_EN	Croatia_Dal_EN	7836	Zemunica Cave	Croatia	43.589	16.648	MathiesonNature2018
I3948	Croatia_Impressa_EN	Croatia_Dal_EN	7860	Zemunica Cave	Croatia	43.589	16.648	MathiesonNature2018
I5071	Croatia_Impressa_EN	Croatia_Dal_EN	7571	Kargadur	Croatia	..	..	MathiesonNature2018
I5072	Croatia_Impressa_EN	Croatia_Dal_EN	7551	Kargadur	Croatia	..	..	MathiesonNature2018
I5077	Croatia_North-East_MN	Croatia_Osijek_MN	7026	Osijek, Hermanov Vinograd	Croatia	45.551	18.7466	MathiesonNature2018
I5078	Croatia_North-East_MN	Croatia_Osijek_MN	6569	Osijek, Hermanov Vinograd	Croatia	45.551	18.7466	MathiesonNature2018
I4884	Czech_EBA		3764	Prague 8, Kobylisy, Ke Stírce Street	Czech Republic	50.1217	14.457	OlaldeNature2018
I4892	Czech_EBA		3741	Prague 8, Kobylisy, Ke Stírce Street	Czech Republic	50.1217	14.457	OlaldeNature2018
I5035	Czech_EBA		4150	Velké Prílepy	Czech Republic	50.1667	14.3167	OlaldeNature2018
I5037	Czech_EBA		4100	Moravská Nová Ves	Czech Republic	48.799	17.022	OlaldeNature2018
I5042	Czech_EBA		4100	Moravská Nová Ves	Czech Republic	48.799	17.022	OlaldeNature2018
I5043	Czech_EBA		4250	Moravská Nová Ves	Czech Republic	48.799	17.022	OlaldeNature2018
I5044	Czech_EBA		4250	Moravská Nová Ves	Czech Republic	48.799	17.022	OlaldeNature2018
I7195	Czech_EBA		4250	Prague 5, Jinonice, Butovická Street	Czech Republic	50.0504	14.3667	OlaldeNature2018
I7196	Czech_EBA		4250	Prague 5, Jinonice, Butovická Street	Czech Republic	50.0504	14.3667	OlaldeNature2018
I7198	Czech_EBA		4050	Prague 5, Jinonice, Butovická Street	Czech Republic	50.0504	14.3667	OlaldeNature2018
I7199	Czech_EBA		4050	Prague 5, Jinonice, Butovická Street	Czech Republic	50.0504	14.3667	OlaldeNature2018
I7200	Czech_EBA		4250	Prague 5, Jinonice, Butovická Street	Czech Republic	50.0504	14.3667	OlaldeNature2018
I7201	Czech_EBA		4250	Prague 5, Jinonice, Butovická Street	Czech Republic	50.0504	14.3667	OlaldeNature2018
I7202	Czech_EBA		4250	Prague 5, Jinonice, Butovická Street	Czech Republic	50.0504	14.3667	OlaldeNature2018
I7203	Czech_EBA		4250	Prague 5, Jinonice, Butovická Street	Czech Republic	50.0504	14.3667	OlaldeNature2018
I0049	Germany_Corded_Ware		4287	Esperstedt	Germany	51.42	11.68	MathiesonNature2015, HaakNature2015
I0103	Germany_Corded_Ware		4473	Esperstedt	Germany	51.42	11.68	MathiesonNature2015, HaakNature2015
I0104	Germany_Corded_Ware		4378	Esperstedt	Germany	51.42	11.68	MathiesonNature2015, HaakNature2015
I0106	Germany_Corded_Ware		4287	Esperstedt	Germany	51.42	11.68	MathiesonNature2015, HaakNature2015
I1532	Germany_Corded_Ware		4225	Esperstedt	Germany	51.42	11.68	MathiesonNature2015
I1534	Germany_Corded_Ware		4225	Esperstedt	Germany	51.42	11.68	MathiesonNature2015
I1536	Germany_Corded_Ware		4225	Esperstedt	Germany	51.42	11.68	MathiesonNature2015
I1538	Germany_Corded_Ware		4225	Esperstedt	Germany	51.42	11.68	MathiesonNature2015
I1539	Germany_Corded_Ware		4408	Esperstedt	Germany	51.42	11.68	MathiesonNature2015
I1540	Germany_Corded_Ware		4225	Esperstedt	Germany	51.42	11.68	MathiesonNature2015
I1542	Germany_Corded_Ware		4225	Esperstedt	Germany	51.42	11.68	MathiesonNature2015
I1544	Germany_Corded_Ware		4225	Esperstedt	Germany	51.42	11.68	MathiesonNature2015
I0172	Germany_MN		5173	Esperstedt	Germany	51.42	11.68	MathiesonNature2015, HaakNature2015
I0551	Germany_MN		5163	Salzmünde-Schiepzig	Germany	51.5331	11.8331	MathiesonNature2015
I0559	Germany_MN		5541	Quedlinburg Site IX	Germany	51.792	11.142	MathiesonNature2015, HaakNature2015
I0560	Germany_MN		5458	Quedlinburg Site IX	Germany	51.792	11.142	MathiesonNature2015, HaakNature2015
I0800	Germany_MN		5171	Salzmünde-Schiepzig	Germany	51.5331	11.8331	LipsonNature2017
I0802	Germany_MN		5163	Salzmünde-Schiepzig	Germany	51.5331	11.8331	LipsonNature2017
I0807	Germany_MN		5790	Esperstedt	Germany	51.42	11.68	MathiesonNature2015, HaakNature2015
I0115	Germany_Unetice_EBA		3807	Esperstedt	Germany	51.42	11.68	MathiesonNature2015, HaakNature2015
I0116	Germany_Unetice_EBA		3987	Esperstedt	Germany	51.42	11.68	MathiesonNature2015, HaakNature2015
I0117	Germany_Unetice_EBA		4106	Esperstedt	Germany	51.42	11.68	MathiesonNature2015, HaakNature2015
I0164	Germany_Unetice_EBA		3909	Quedlinburg Site VIII	Germany	51.793	11.143	MathiesonNature2015, HaakNature2015
I0803	Germany_Unetice_EBA		3987	Eulau	Germany	51.1677	11.8475	MathiesonNature2015, HaakNature2015
I0804	Germany_Unetice_EBA		4001	Eulau	Germany	51.1677	11.8475	MathiesonNature2015, HaakNature2015
I1497	Hungary_Baden_LCA		4750	Apc-Berekalya I	Hungary	47.167	19.833	MathiesonNature2015,GambaNatureCommunications2014
I2366	Hungary_Baden_LCA		5093	Budakalász, Luppa csárda	Hungary	47.6209	19.0449	LipsonNature2017
I2367	Hungary_Baden_LCA		5081	Budakalász, Luppa csárda	Hungary	47.6209	19.0449	LipsonNature2017
I2368	Hungary_Baden_LCA		5025	Budakalász, Luppa csárda	Hungary	47.6209	19.0449	LipsonNature2017
I2369	Hungary_Baden_LCA		5185	Budakalász, Luppa csárda	Hungary	47.6209	19.0449	LipsonNature2017
I2370	Hungary_Baden_LCA		5096	Alsonemedi	Hungary	47.3188	19.1669	LipsonNature2017
I2371	Hungary_Baden_LCA		5179	Alsonemedi	Hungary	47.3188	19.1669	LipsonNature2017
I7040	Hungary_EMBA_I7043_I7040	Hungary_BA	4300	Szigetszentmiklos-Vozm-telep-dulo	Hungary	47.4299	19.052	OlaldeNature2018
I7043	Hungary_EMBA_I7043_I7040	Hungary_BA	4000	Szigetszentmiklos-Vozm-telep-dulo	Hungary	47.4299	19.052	OlaldeNature2018
I1508	Hungary_Koros_EN	Hungary_N	7590	Berettyóújfalu-Morotva-Liget	Hungary	47.3187	21.5274	MathiesonNature2015,GambaNatureCommunications2014
I2373	Hungary_Koros_EN	Hungary_N	7700	Törökszentmiklós-Tiszapüspöki Karancs háromág 3	Hungary	47.1828	20.3509	LipsonNature2017
I2374	Hungary_Koros_EN	Hungary_N	7700	Törökszentmiklós-Tiszapüspöki Karancs háromág 3	Hungary	47.1828	20.3509	LipsonNature2017
I2794	Hungary_Koros_EN	Hungary_N	7574	Törökszentmiklos, Road 4, site 3	Hungary	47.1916	20.4023	LipsonNature2017
I1504	Hungary_LBA	Hungary_BA	3140	Ludas-Varju-Dulo	Hungary	47.82	19.95	MathiesonNature2015,GambaNatureCommunications2014
I1502	Hungary_Mako_EBA	Hungary_BA	4035	Kompolt-Kigyoser	Hungary	47.167	20.833	MathiesonNature2015,GambaNatureCommunications2014
RISE371.SG	Hungary_Maros_MBA	Hungary_BA	3989	Szöreg, Sziv Utca	Hungary	46.22	20.199	AllentoftNature2015
RISE373.SG	Hungary_Maros_MBA	Hungary_BA	3741	Szöreg, Sziv Utca	Hungary	46.22	20.199	AllentoftNature2015
RISE374.SG	Hungary_Maros_MBA	Hungary_BA	3693	Szöreg, Sziv Utca	Hungary	46.22	20.199	AllentoftNature2015
RISE349.SG	Hungary_MBA_RISE349_Battonya	Hungary_BA	3859	Battonya Vörös Oktober	Hungary	46.356	20.985	AllentoftNature2015
I1498	Hungary_MN	Hungary_N	7124	Debrecen Tocopart Erdoalja	Hungary	47.52	21.589	MathiesonNature2015,GambaNatureCommunications2014
I1500	Hungary_MN	Hungary_N	7050	Kompolt-Kigyoser	Hungary	47.167	20.833	MathiesonNature2015,GambaNatureCommunications2014
I1505	Hungary_MN	Hungary_N	7061	Polgár Ferenci hát	Hungary	47.88	21.192	MathiesonNature2015,GambaNatureCommunications2014
I1506	Hungary_MN	Hungary_N	7139	Polgár Ferenci hát	Hungary	47.88	21.192	MathiesonNature2015,GambaNatureCommunications2014
I1885	Hungary_MN	Hungary_N	7242	Versend-Gilencsa	Hungary	45.5853	18.3077	LipsonNature2017
I1887	Hungary_MN	Hungary_N	7150	Versend-Gilencsa	Hungary	45.5853	18.3077	LipsonNature2017
I1889	Hungary_MN	Hungary_N	6977	Szederkény Kukorica-dulo	Hungary	45.5969	18.2825	LipsonNature2017
I1894	Hungary_MN	Hungary_N	7150	Versend-Gilencsa	Hungary	45.5853	18.3077	LipsonNature2017
I1896	Hungary_MN	Hungary_N	7150	Szederkény Kukorica-dulo	Hungary	45.5969	18.2825	LipsonNature2017
I2375	Hungary_MN	Hungary_N	7050	Tiszadob Ókenéz	Hungary	48.0036	21.1765	LipsonNature2017
I2376	Hungary_MN	Hungary_N	7050	Tiszadob Ókenéz	Hungary	48.0036	21.1765	LipsonNature2017
I2377	Hungary_MN	Hungary_N	7025	Tiszadob Ókenéz	Hungary	48.0036	21.1765	LipsonNature2017
I2378	Hungary_MN	Hungary_N	7050	Hejkürt, Lidl logisztikai központ	Hungary	47.8607	21.0006	LipsonNature2017
I2379	Hungary_MN	Hungary_N	7011	Hejkürt, Lidl logisztikai központ	Hungary	47.8607	21.0006	LipsonNature2017
I2380	Hungary_MN	Hungary_N	7350	Mezkövesd-Mocsolyás	Hungary	47.7813	20.5826	LipsonNature2017
I2382	Hungary_MN	Hungary_N	7350	Mezkövesd-Mocsolyás	Hungary	47.7813	20.5826	LipsonNature2017
I2383	Hungary_MN	Hungary_N	7050	Hajdunánás, Eszlári út	Hungary	47.8576	21.4324	LipsonNature2017
I2743	Hungary_MN	Hungary_N	7050	Cegléd 4/1	Hungary	47.1788	19.8605	LipsonNature2017
I2744	Hungary_MN	Hungary_N	7050	Cegléd 4/1	Hungary	47.1788	19.8605	LipsonNature2017
I2745	Hungary_MN	Hungary_N	7050	Cegléd 4/1	Hungary	47.1788	19.8605	LipsonNature2017
I3535	Hungary_MN	Hungary_N	7061	Hajdunánás, Eszlári út	Hungary	47.8576	21.4324	LipsonNature2017
I3537	Hungary_MN	Hungary_N	7371	Mezkövesd-Mocsolyás	Hungary	47.7813	20.5826	LipsonNature2017
I4186	Hungary_MN	Hungary_N	7050	Ebes, Sajtgyár	Hungary	47.4776	21.503	LipsonNature2017
I4187	Hungary_MN	Hungary_N	7050	Ebes, Zsongvölgy	Hungary	47.4804	21.5019	LipsonNature2017
I4188	Hungary_MN	Hungary_N	7050	Polgár, Piócás	Hungary	47.8651	21.1253	LipsonNature2017
I4199	Hungary_MN	Hungary_N	7050	Tiszadob Ókenéz	Hungary	48.0036	21.1765	LipsonNature2017
NE3.SG	Hungary_MN	Hungary_N	7060	Garadna	Hungary	48.52	21.168	GambaNatureCommunications2014
NE5.SG	Hungary_MN	Hungary_N	7050	Kompolt-Kigyoser	Hungary	47.167	20.833	GambaNatureCommunications2014
I1890	Hungary_Sopot_LN	Hungary_N	6875	Fajsz Garadomb	Hungary	46.4159	18.9197	LipsonNature2017
I1891	Hungary_Sopot_LN	Hungary_N	6969	Fajsz Garadomb	Hungary	46.4159	18.9197	LipsonNature2017
I1893	Hungary_Sopot_LN	Hungary_N	6889	Alsónyék-elkerülö 2	Hungary	46.2045	18.7299	LipsonNature2017
I4184	Hungary_Sopot_LN	Hungary_N	6773	Szemely-Hegyes	Hungary	46.0254	18.3251	LipsonNature2017
I4185	Hungary_Sopot_LN	Hungary_N	6877	Alsónyék-elkerülö 2	Hungary	46.2045	18.7299	LipsonNature2017
RISE247.SG	Hungary_Vatya_MBA	Hungary_BA	3629	Százhalombatta-Földvár	Hungary	47.327	18.962	AllentoftNature2015
RISE254.SG	Hungary_Vatya_MBA	Hungary_BA	3969	Százhalombatta-Földvár	Hungary	47.327	18.962	AllentoftNature2015
RISE479.SG	Hungary_Vatya_MBA	Hungary_BA	3700	Erd 4	Hungary	47.341	18.896	AllentoftNature2015
RISE480.SG	Hungary_Vatya_MBA	Hungary_BA	3550	Erd 4	Hungary	47.341	18.896	AllentoftNature2015
RISE483.SG	Hungary_Vatya_MBA	Hungary_BA	3700	Erd 4	Hungary	47.341	18.896	AllentoftNature2015
RISE484.SG	Hungary_Vatya_MBA	Hungary_BA	3700	Erd 4	Hungary	47.341	18.896	AllentoftNature2015
I4081	Iron_Gates_HG	Western_IronGates_HG	9335	Ostrovul Corbului	Romania	44.517	22.722	MathiesonNature2018
I4582	Iron_Gates_HG	Western_IronGates_HG	8697	Ostrovul Corbului	Romania	44.517	22.722	MathiesonNature2018
I4607	Iron_Gates_HG	Western_IronGates_HG	8940	Schela Cladovei	Romania	44.6297	22.6126	MathiesonNature2018
I4655_published	Iron_Gates_HG	Western_IronGates_HG	8765	Schela Cladovei	Romania	44.6297	22.6126	MathiesonNature2018
I4657_published	Iron_Gates_HG	Western_IronGates_HG	11465	Vlasac	Serbia	44.5337	22.0503	MathiesonNature2018
I4660	Iron_Gates_HG	Western_IronGates_HG	9713	Vlasac	Serbia	44.5337	22.0503	MathiesonNature2018
I4870	Iron_Gates_HG	Western_IronGates_HG	8740	Vlasac	Serbia	44.5337	22.0503	MathiesonNature2018
I4871	Iron_Gates_HG	Western_IronGates_HG	8450	Vlasac	Serbia	44.5337	22.0503	MathiesonNature2018
I4872	Iron_Gates_HG	Western_IronGates_HG	8450	Vlasac	Serbia	44.5337	22.0503	MathiesonNature2018
I4873	Iron_Gates_HG	Western_IronGates_HG	7872	Vlasac	Serbia	44.5337	22.0503	MathiesonNature2018
I4874	Iron_Gates_HG	Western_IronGates_HG	8506	Vlasac	Serbia	44.5337	22.0503	MathiesonNature2018
I4875	Iron_Gates_HG	Western_IronGates_HG	8458	Vlasac	Serbia	44.5337	22.0503	MathiesonNature2018
I4876	Iron_Gates_HG	Western_IronGates_HG	8455	Vlasac	Serbia	44.5337	22.0503	MathiesonNature2018
I4877	Iron_Gates_HG	Western_IronGates_HG	8505	Vlasac	Serbia	44.5337	22.0503	MathiesonNature2018
I4878	Iron_Gates_HG	Western_IronGates_HG	7803	Vlasac	Serbia	44.5337	22.0503	MathiesonNature2018
I4880	Iron_Gates_HG	Western_IronGates_HG	7813	Vlasac	Serbia	44.5337	22.0503	MathiesonNature2018
I4881	Iron_Gates_HG	Western_IronGates_HG	8363	Vlasac	Serbia	44.5337	22.0503	MathiesonNature2018
I4914	Iron_Gates_HG	Western_IronGates_HG	8123	Hajduka Vodenica	Serbia	44.6403	22.3033	MathiesonNature2018
I4915	Iron_Gates_HG	Western_IronGates_HG	8115	Hajduka Vodenica	Serbia	44.6403	22.3033	MathiesonNature2018
I4916	Iron_Gates_HG	Western_IronGates_HG	8763	Hajduka Vodenica	Serbia	44.6403	22.3033	MathiesonNature2018
I4917	Iron_Gates_HG	Western_IronGates_HG	8058	Hajduka Vodenica	Serbia	44.6403	22.3033	MathiesonNature2018
I5233	Iron_Gates_HG	Western_IronGates_HG	8001	Padina	Serbia	44.5959	22.0106	MathiesonNature2018
I5234	Iron_Gates_HG	Western_IronGates_HG	9800	Padina	Serbia	44.5959	22.0106	MathiesonNature2018
I5235	Iron_Gates_HG	Western_IronGates_HG	10835	Padina	Serbia	44.5959	22.0106	MathiesonNature2018
I5236	Iron_Gates_HG	Western_IronGates_HG	10008	Padina	Serbia	44.5959	22.0106	MathiesonNature2018
I5237	Iron_Gates_HG	Western_IronGates_HG	9800	Padina	Serbia	44.5959	22.0106	MathiesonNature2018
I5238	Iron_Gates_HG	Western_IronGates_HG	9993	Padina	Serbia	44.5959	22.0106	MathiesonNature2018
I5239	Iron_Gates_HG	Western_IronGates_HG	10333	Padina	Serbia	44.5959	22.0106	MathiesonNature2018
I5240	Iron_Gates_HG	Western_IronGates_HG	10805	Padina	Serbia	44.5959	22.0106	MathiesonNature2018
I5242	Iron_Gates_HG	Western_IronGates_HG	10530	Padina	Serbia	44.5959	22.0106	MathiesonNature2018
I5244	Iron_Gates_HG	Western_IronGates_HG	10785	Padina	Serbia	44.5959	22.0106	MathiesonNature2018
I5401	Iron_Gates_HG	Western_IronGates_HG	8838	Hajduka Vodenica	Serbia	44.6403	22.3033	MathiesonNature2018
I5402	Iron_Gates_HG	Western_IronGates_HG	8156	Hajduka Vodenica	Serbia	44.6403	22.3033	MathiesonNature2018
I5407	Iron_Gates_HG	Western_IronGates_HG	9800	Lepenski Vir	Serbia	44.5529	22.0276	MathiesonNature2018
I5408	Iron_Gates_HG	Western_IronGates_HG	8704	Ostrovul Corbului	Romania	44.517	22.722	MathiesonNature2018
I5409	Iron_Gates_HG	Western_IronGates_HG	9800	Padina	Serbia	44.5959	22.0106	MathiesonNature2018
I5411	Iron_Gates_HG	Western_IronGates_HG	8600	Schela Cladovei	Romania	44.6297	22.6126	MathiesonNature2018
I5771	Iron_Gates_HG	Western_IronGates_HG	8325	Vlasac	Serbia	44.5337	22.0503	MathiesonNature2018
I5772	Iron_Gates_HG	Western_IronGates_HG	8450	Vlasac	Serbia	44.5337	22.0503	MathiesonNature2018
I5773_published	Iron_Gates_HG	Western_IronGates_HG	10040	Vlasac	Serbia	44.5337	22.0503	MathiesonNature2018
RISE486.SG	Italy_Remedello_BA.SG		3904	Remedello di Sotto	Italy	45.26	10.379	AllentoftNature2015
RISE487.SG	Italy_Remedello_BA.SG		5245	Remedello di Sotto	Italy	45.26	10.379	AllentoftNature2015
RISE489.SG	Italy_Remedello_BA.SG		4693	Remedello di Sotto	Italy	45.26	10.379	AllentoftNature2015
I0676	Macedonia_N		7807	Skopje, Sopište, Govrlevo	Macedonia	41.9	21.35	MathiesonNature2018
RISE595.SG	Montenegro_LBA		2950	Velika Gruda	Montenegro	42.382	18.74	AllentoftNature2015
I4088	Romania_CA		6154	Urziceni	Romania	47.7467	22.395	MathiesonNature2018
I4089	Romania_CA		5653	Urziceni	Romania	47.7467	22.395	MathiesonNature2018
I2532	Romania_EN		7621	Cotatcu	Romania	45.466	27.01	MathiesonNature2018
I2533	Romania_EN		7378	Carcea	Romania	..	..	MathiesonNature2018
I0633	Serbia_EN	Serbia_N	7440	Vojvodina, Hrtkovci, Gomolova	Serbia	44.9	19.75	MathiesonNature2018
I0634	Serbia_EN	Serbia_N	6557	Vojvodina, Hrtkovci, Gomolova	Serbia	44.9	19.75	MathiesonNature2018
I1131	Serbia_EN	Serbia_N	6483	Vojvodina, Hrtkovci, Gomolova	Serbia	44.9	19.75	MathiesonNature2018
I4665_published	Serbia_EN	Serbia_N	8006	Lepenski Vir	Serbia	44.5529	22.0276	MathiesonNature2018
I4666_published	Serbia_EN	Serbia_N	8017	Lepenski Vir	Serbia	44.5529	22.0276	MathiesonNature2018
I5405	Serbia_N		7684	Lepenski Vir	Serbia	44.5529	22.0276	MathiesonNature2018
I3498	Starcevo_EN	Croatia_Pop_EN	7698	Beli Manastir-Popova zemlja	Croatia	45.3388	18.6989	MathiesonNature2018
I0174	Starcevo_EN	Hungary_N	7569	Alsonyek-Bataszek, Mérnöki telep	Hungary	46.2086	18.7001	MathiesonNature2015, HaakNature2015
I1876	Starcevo_EN	Hungary_N	7544	Alsonyek-Bataszek, Mérnöki telep	Hungary	46.2086	18.7001	LipsonNature2017
I1877	Starcevo_EN	Hungary_N	7580	Alsonyek-Bataszek, Mérnöki telep	Hungary	46.2086	18.7001	LipsonNature2017
I1878	Starcevo_EN	Hungary_N	7700	Alsonyek-Bataszek, Mérnöki telep	Hungary	46.2086	18.7001	LipsonNature2017
I1880	Starcevo_EN	Hungary_N	7600	Lánycsók, Gata-Csatola	Hungary	45.993	18.5813	LipsonNature2017
I4918	Starcevo_EN		7600	Saraorci-Jezava	Serbia	44.4864	21.0761	MathiesonNature2018
Bichon.SG	WHG	Western_IronGates_HG	13665	Grotte du Bichon	Switzerland	47.1	6.87	JonesNatureCommunications2015
Chaudardes1_published_d	WHG	Western_IronGates_HG	8205	Chaudardes	France	49.24	3.46	FuNature2016
Falkenstein_published_d	WHG	Western_IronGates_HG	9200	Swabian Jura, Baden-Wurttemberg, Falkenstein-Höhle	Germany	48.06	9.04	FuNature2016
I1507	WHG	Western_IronGates_HG	7660	Tiszaszolos-Domaháza	Hungary	47.5592	20.7213	MathiesonNature2015,GambaNatureCommunications2014
I1875	WHG	Western_IronGates_HG	9118	Vela Spila	Croatia	42.9672	16.7072	MathiesonNature2018
I2158_published	WHG	Western_IronGates_HG	14275	Sicily, Egadi Islands, Favignana Island, Grotta d’Oriente	Italy	37.9333	12.3333	MathiesonNature2018
Iboussieres25-1	WHG	Western_IronGates_HG	11725	Aven des Iboussières à Malataverne, Rhône-Alpes	France	44.29	4.46	MathiesonNature2018
Iboussieres31-2	WHG	Western_IronGates_HG	11725	Aven des Iboussières à Malataverne, Rhône-Alpes	France	44.29	4.46	MathiesonNature2018
Loschbour_published.DG	WHG	Western_IronGates_HG	8050	Echternach	Luxembourg	49.81	6.4	LazaridisNature2014
Rochedane_published	WHG	Western_IronGates_HG	12960	Rochedane	France	47.21	6.45	FuNature2016
I0357	Yamnaya_Samara	Steppe_EMBA	4952	Samara, Sok River, Lopatino	Russia	53.38	50.39	MathiesonNature2015, HaakNature2015
I0370	Yamnaya_Samara	Steppe_EMBA	4950	Samara, Eastern Orenburg, Pre-Ural steppe, Ishkinovka I	Russia	51.27	58.18	MathiesonNature2015, HaakNature2015
I0429	Yamnaya_Samara	Steppe_EMBA	5079	Samara, Sok River, Lopatino	Russia	53.38	50.39	MathiesonNature2015, HaakNature2015
I0438	Yamnaya_Samara	Steppe_EMBA	4778	Samara, Samara River, Luzkhi I	Russia	53.38	50.38	MathiesonNature2015, HaakNature2015
I0439	Yamnaya_Samara	Steppe_EMBA	5071	Samara, Sok River, Lopatino	Russia	53.38	50.39	MathiesonNature2015, HaakNature2015
I0441	Yamnaya_Samara	Steppe_EMBA	4766	Samara, Buzuluk, Kurmanaevka III	Russia	52.3	52.05	MathiesonNature2015, HaakNature2015
I0443	Yamnaya_Samara	Steppe_EMBA	4950	Samara, Sok River, Lopatino	Russia	53.38	50.39	MathiesonNature2015, HaakNature2015
I0444	Yamnaya_Samara	Steppe_EMBA	5059	Samara, Kutuluk, Kutuluk River	Russia	53.31	51.15	MathiesonNature2015, HaakNature2015

## Sheet: Table S3 Outgroup f3-statistics
Table S3. Outgroup f3-statistics. Sets of outgroup f3-statistics testing shared genetic drift between new Croatian groups and ancient or present-day populations.
Top 15 ancient populations sharing the most genetic affinity with Croatia_North-East_MN										Outgroup f3-statistics to test shared affinity of ancient test populations with WHG
Refpop	Testpop	Outgroup	F3	SE	Z-score	nSNP				Refpop	Testpop	Outgroup	F3	SE	Zscore	nSNPs
Croatia_North-East_MN	Serbia_N	Mbuti.DG	0.293469	0.005116	57.363	33244				Latvia_MN	WHG	Mbuti.DG	0.313117	0.003241	96.605	150230
Croatia_North-East_MN	Hungary_Koros_EN	Mbuti.DG	0.291441	0.003059	95.28	164211				Latvia_BA	WHG	Mbuti.DG	0.294571	0.003022	97.485	169928
Croatia_North-East_MN	Austria_LBK_EN	Mbuti.DG	0.291377	0.002893	100.73	181872				Globular_Amphora_MN	WHG	Mbuti.DG	0.285909	0.003137	91.139	162671
Croatia_North-East_MN	Germany_LBK_EN	Mbuti.DG	0.290889	0.00284	102.429	189973				Poland_Unetice_EBA.SG	WHG	Mbuti.DG	0.278019	0.003472	80.065	105909
Croatia_North-East_MN	Croatia_Impressa_EN	Mbuti.DG	0.290835	0.002978	97.677	165341				Poland_EBA	WHG	Mbuti.DG	0.287312	0.003686	77.948	117342
Croatia_North-East_MN	Starcevo_EN	Mbuti.DG	0.289993	0.002966	97.785	171918				Iberia_Meso	WHG	Mbuti.DG	0.353155	0.00348	101.486	171938
Croatia_North-East_MN	Anatolia_N	Mbuti.DG	0.289641	0.002846	101.76	191343				Iberia_EN	WHG	Mbuti.DG	0.278588	0.003139	88.764	183643
Croatia_North-East_MN	Romania_EN	Mbuti.DG	0.289507	0.003097	93.488	135822				Iberia_MLN	WHG	Mbuti.DG	0.290451	0.003009	96.515	191853
Croatia_North-East_MN	Macedonia_N	Mbuti.DG	0.289343	0.003417	84.687	132510				Iberia_CA	WHG	Mbuti.DG	0.290175	0.003051	95.119	195037
Croatia_North-East_MN	Germany_MN	Mbuti.DG	0.288918	0.002985	96.791	177625				Iberia_CA_Stp	WHG	Mbuti.DG	0.287096	0.003124	91.913	163645
Croatia_North-East_MN	Hungary_LBK_MN	Mbuti.DG	0.288692	0.002957	97.626	171737				Iberia_BA	WHG	Mbuti.DG	0.28681	0.003012	95.217	192763
Croatia_North-East_MN	Czech_MN	Mbuti.DG	0.288589	0.003298	87.499	130264				Iberia_IA	WHG	Mbuti.DG	0.285796	0.003087	92.566	165194
Croatia_North-East_MN	Croatia_North-East_CA	Mbuti.DG	0.288481	0.003193	90.356	135976				Germany_LBK_EN	WHG	Mbuti.DG	0.271935	0.002996	90.772	185882
Croatia_North-East_MN	Hungary_Sopot_LN	Mbuti.DG	0.288375	0.003229	89.311	109918				Germany_Blatterhohle_MN	WHG	Mbuti.DG	0.315917	0.003396	93.017	153839
Croatia_North-East_MN	Serbia_EN	Mbuti.DG	0.288341	0.00294	98.066	164589				Germany_MN	WHG	Mbuti.DG	0.284919	0.003349	85.075	167276
										Germany_LN	WHG	Mbuti.DG	0.283899	0.00317	89.56	165306
										Germany_Bell_Beaker	WHG	Mbuti.DG	0.285183	0.003097	92.081	173221
Top 15 ancient populations sharing the most genetic affinity with Croatia_Pop_CA										Germany_Corded_Ware	WHG	Mbuti.DG	0.282165	0.003069	91.938	175633
Refpop	Testpop	Outgroup	F3	SE	Z-score	nSNP				Germany_Unetice_EBA	WHG	Mbuti.DG	0.284164	0.003186	89.185	162109
Croatia_Pop_CA	Serbia_N	Mbuti.DG	0.286194	0.0063	45.425	26648				Germany_Late_Roman.SG	WHG	Mbuti.DG	0.280187	0.003445	81.331	164179
Croatia_Pop_CA	Bulgaria_Krepost_N	Mbuti.DG	0.286078	0.005911	48.397	29789				Hungary_Sopot_LN	WHG	Mbuti.DG	0.271441	0.003519	77.126	103858
Croatia_Pop_CA	Bulgaria_Varna_Eneolithic	Mbuti.DG	0.281845	0.004259	66.179	59656				Hungary_LBK_MN	WHG	Mbuti.DG	0.267972	0.003062	87.514	164424
Croatia_Pop_CA	Italy_Remedello_BA.SG	Mbuti.DG	0.281318	0.003796	74.111	90196				Hungary_Baden_LCA	WHG	Mbuti.DG	0.277353	0.003001	92.428	172586
Croatia_Pop_CA	Hungary_Koros_EN	Mbuti.DG	0.281074	0.003502	80.257	132283				Hungary_Mako_EBA	WHG	Mbuti.DG	0.29016	0.003578	81.104	118283
Croatia_Pop_CA	Croatia_North-East_MN	Mbuti.DG	0.28056	0.0031	90.513	170016				Hungary_Vatya_MBA	WHG	Mbuti.DG	0.291411	0.003305	88.183	143723
Croatia_Pop_CA	Hungary_Sopot_LN	Mbuti.DG	0.280462	0.003867	72.521	89467				Hungary_Maros_MBA	WHG	Mbuti.DG	0.276774	0.004168	66.407	58205
Croatia_Pop_CA	Germany_MN	Mbuti.DG	0.28013	0.003514	79.708	141545				Hungary_LBA	WHG	Mbuti.DG	0.284208	0.003724	76.319	99796
Croatia_Pop_CA	Germany_LBK_EN	Mbuti.DG	0.280059	0.003145	89.05	162950				Czech_MN	WHG	Mbuti.DG	0.275296	0.003614	76.171	122350
Croatia_Pop_CA	Scotland_N	Mbuti.DG	0.27978	0.00319	87.714	163239				Czech_Bell_Beaker	WHG	Mbuti.DG	0.284134	0.003776	75.24	114506
Croatia_Pop_CA	Iberia_MLN	Mbuti.DG	0.279572	0.003081	90.729	169824				Czech_Corded_Ware	WHG	Mbuti.DG	0.280646	0.003305	84.922	141669
Croatia_Pop_CA	Austria_LBK_EN	Mbuti.DG	0.279457	0.003197	87.423	153277				Czech_EBA	WHG	Mbuti.DG	0.284347	0.003003	94.674	169644
Croatia_Pop_CA	Iberia_EN	Mbuti.DG	0.27921	0.003312	84.29	158778				Starcevo_EN	WHG	Mbuti.DG	0.270863	0.00312	86.817	164391
Croatia_Pop_CA	Hungary_Baden_LCA	Mbuti.DG	0.279166	0.003217	86.771	149758				Serbia_EN	WHG	Mbuti.DG	0.266674	0.003127	85.287	156495
Croatia_Pop_CA	Iberia_CA	Mbuti.DG	0.278801	0.003117	89.438	173425				Romania_EN	WHG	Mbuti.DG	0.264219	0.003339	79.125	128750
										Bulgaria_N	WHG	Mbuti.DG	0.266313	0.00309	86.191	147418
Top 15 ancient populations sharing the most genetic affinity with Croatia_Jag_MBA										Bulgaria_MP_N	WHG	Mbuti.DG	0.277739	0.003321	83.62	96773
Refpop	Testpop	Outgroup	F3	SE	Z-score	nSNP				Romania_CA	WHG	Mbuti.DG	0.274129	0.003286	83.417	131444
Croatia_Jag_MBA	WHG	Mbuti.DG	0.289312	0.003027	95.571	183631				Bulgaria_CA	WHG	Mbuti.DG	0.269213	0.002976	90.45	163149
Croatia_Jag_MBA	Hungary_MBA_RISE349_Battonya	Mbuti.DG	0.28894	0.007632	37.86	13821				Bulgaria_Varna_Eneolithic	WHG	Mbuti.DG	0.276054	0.003961	69.692	68795
Croatia_Jag_MBA	Iron_Gates_HG	Mbuti.DG	0.288679	0.002926	98.651	188645				Bulgaria_BA	WHG	Mbuti.DG	0.278276	0.003066	90.777	159231
Croatia_Jag_MBA	Romania_HG	Mbuti.DG	0.287502	0.003929	73.165	60406				Bulgaria_IA	WHG	Mbuti.DG	0.269562	0.003647	73.904	104318
Croatia_Jag_MBA	Hungary_Vatya_MBA	Mbuti.DG	0.286747	0.003176	90.28	143035				Anatolia_N	WHG	Mbuti.DG	0.266941	0.00297	89.881	188389
Croatia_Jag_MBA	Hungary_Koros_EN_HG	Mbuti.DG	0.28592	0.004312	66.315	57114				Anatolia_CA	WHG	Mbuti.DG	0.263424	0.003873	68.016	85336
Croatia_Jag_MBA	Latvia_HG	Mbuti.DG	0.285242	0.002968	96.113	170734				Anatolia_EBA	WHG	Mbuti.DG	0.262776	0.003189	82.397	160246
Croatia_Jag_MBA	Hungary_Mako_EBA	Mbuti.DG	0.283886	0.00356	79.742	117309				Anatolia_MLBA.SG	WHG	Mbuti.DG	0.260908	0.003073	84.896	172722
Croatia_Jag_MBA	SHG	Mbuti.DG	0.283329	0.003065	92.443	161499				Greece_Minoan	WHG	Mbuti.DG	0.264509	0.003168	83.496	158816
Croatia_Jag_MBA	Germany_Blatterhohle_MN	Mbuti.DG	0.28217	0.003051	92.47	153952				Greece_Peloponnese_N	WHG	Mbuti.DG	0.264321	0.003104	85.143	172887
Croatia_Jag_MBA	Latvia_BA	Mbuti.DG	0.281398	0.002848	98.797	169822				Macedonia_N	WHG	Mbuti.DG	0.261106	0.003594	72.652	124977
Croatia_Jag_MBA	Germany_MN	Mbuti.DG	0.281026	0.003007	93.471	166586				Greece_Mycenaean	WHG	Mbuti.DG	0.253294	0.003774	67.109	64899
Croatia_Jag_MBA	Croatia_Pop_RomanP	Mbuti.DG	0.280755	0.003326	84.418	145542				Croatia_Impressa_EN	WHG	Mbuti.DG	0.268706	0.003095	86.819	158325
Croatia_Jag_MBA	Hungary_Maros_MBA	Mbuti.DG	0.280537	0.00399	70.313	57793				Croatia_North-East_MN	WHG	Mbuti.DG	0.270062	0.002916	92.607	192973
Croatia_Jag_MBA	Italy_Remedello_BA.SG	Mbuti.DG	0.2803	0.003277	85.523	106790				Croatia_North-East_CA	WHG	Mbuti.DG	0.26703	0.003404	78.453	127854
										Croatia_Pop_CA	WHG	Mbuti.DG	0.271892	0.003313	82.057	159617
Top 15 ancient populations sharing the most genetic affinity with Croatia_Pop_RomanP										Croatia_Dal_BA	WHG	Mbuti.DG	0.275423	0.003103	88.767	143245
Refpop	Testpop	Outgroup	F3	SE	Z-score	nSNP				Croatia_Jag_MBA	WHG	Mbuti.DG	0.289312	0.003027	95.571	183631
Croatia_Pop_RomanP	Romania_HG	Mbuti.DG	0.284647	0.005407	52.641	47391				Croatia_Pop_RomanP	WHG	Mbuti.DG	0.280117	0.003552	78.851	146130
Croatia_Pop_RomanP	Hungary_MBA_RISE349_Battonya	Mbuti.DG	0.283693	0.010015	28.327	10531
Croatia_Pop_RomanP	Italy_Remedello_BA.SG	Mbuti.DG	0.281789	0.004112	68.534	82370
Croatia_Pop_RomanP	Iron_Gates_HG	Mbuti.DG	0.280867	0.003396	82.709	153353
Croatia_Pop_RomanP	Ibera_MLN	Mbuti.DG	0.280794	0.003247	86.481	156296
Croatia_Pop_RomanP	Croatia_Jag_MBA	Mbuti.DG	0.280755	0.003326	84.418	145542
Croatia_Pop_RomanP	WHG	Mbuti.DG	0.280117	0.003552	78.851	146130
Croatia_Pop_RomanP	Hungary_Maros_MBA	Mbuti.DG	0.280047	0.00506	55.35	44819
Croatia_Pop_RomanP	Latvia_BA	Mbuti.DG	0.279911	0.003323	84.23	136198
Croatia_Pop_RomanP	Hungary_Koros_EN_HG	Mbuti.DG	0.279327	0.005603	49.85	44303
Croatia_Pop_RomanP	Bulgaria_IA	Mbuti.DG	0.279312	0.004469	62.497	80198
Croatia_Pop_RomanP	Iberia_CA	Mbuti.DG	0.279257	0.003228	86.519	159696
Croatia_Pop_RomanP	Germany_LN	Mbuti.DG	0.279143	0.003629	76.917	128621
Croatia_Pop_RomanP	Croatia_Pop_CA	Mbuti.DG	0.278567	0.003911	71.22	122497
Croatia_Pop_RomanP	Germany_Unetice_EBA	Mbuti.DG	0.278521	0.003372	82.588	127531
Top 15 present-day populations sharing the most genetic affinity with Croatia_North-East_MN
Refpop	Testpop	Outgroup	F3	SE	Z-score	nSNP
Croatia_North-East_MN	Sardinian	Mbuti.DG	0.264026	0.002965	89.053	90039
Croatia_North-East_MN	Basque	Mbuti.DG	0.260818	0.002959	88.157	90016
Croatia_North-East_MN	Spanish_North	Mbuti.DG	0.260401	0.002993	87.006	87421
Croatia_North-East_MN	Italian_North	Mbuti.DG	0.259575	0.002942	88.243	89888
Croatia_North-East_MN	Polish	Mbuti.DG	0.258633	0.003006	86.043	86888
Croatia_North-East_MN	Albanian	Mbuti.DG	0.258374	0.002949	87.62	87885
Croatia_North-East_MN	Greek	Mbuti.DG	0.257656	0.002943	87.54	89960
Croatia_North-East_MN	English	Mbuti.DG	0.257602	0.00292	88.226	88676
Croatia_North-East_MN	Romanian	Mbuti.DG	0.257391	0.002949	87.284	88150
Croatia_North-East_MN	French	Mbuti.DG	0.257181	0.002911	88.356	91721
Croatia_North-East_MN	Bulgarian	Mbuti.DG	0.257075	0.002927	87.837	88834
Croatia_North-East_MN	Icelandic	Mbuti.DG	0.257024	0.002954	87.02	88963
Croatia_North-East_MN	Croatian	Mbuti.DG	0.256826	0.002931	87.635	88825
Croatia_North-East_MN	Norwegian	Mbuti.DG	0.25671	0.002926	87.72	88944
Croatia_North-East_MN	Orcadian	Mbuti.DG	0.256666	0.002908	88.275	89097
Top 15 present-day populations sharing the most genetic affinity with Croatia_Pop_CA
Refpop	Testpop	Outgroup	F3	SE	Z-score	nSNP
Croatia_Pop_CA	Spanish_North	Mbuti.DG	0.256074	0.003582	71.492	72074
Croatia_Pop_CA	Basque	Mbuti.DG	0.255706	0.003505	72.961	76301
Croatia_Pop_CA	Scottish	Mbuti.DG	0.255637	0.003586	71.288	71496
Croatia_Pop_CA	Sardinian	Mbuti.DG	0.255411	0.003465	73.702	76357
Croatia_Pop_CA	English	Mbuti.DG	0.255167	0.00347	73.543	74482
Croatia_Pop_CA	Icelandic	Mbuti.DG	0.255	0.003479	73.296	74803
Croatia_Pop_CA	Lithuanian	Mbuti.DG	0.254853	0.003532	72.164	74240
Croatia_Pop_CA	Polish	Mbuti.DG	0.254769	0.003591	70.955	71394
Croatia_Pop_CA	Czech	Mbuti.DG	0.254625	0.003493	72.895	74578
Croatia_Pop_CA	Romanian	Mbuti.DG	0.254131	0.003485	72.916	73939
Croatia_Pop_CA	Estonian	Mbuti.DG	0.253973	0.003471	73.179	74334
Croatia_Pop_CA	Orcadian	Mbuti.DG	0.253781	0.003455	73.451	74970
Croatia_Pop_CA	Italian_North	Mbuti.DG	0.253717	0.00345	73.546	76120
Croatia_Pop_CA	Croatian	Mbuti.DG	0.253552	0.003451	73.471	74560
Croatia_Pop_CA	Norwegian	Mbuti.DG	0.253515	0.003469	73.088	74715
Top 15 present-day populations sharing the most genetic affinity with Croatia_Jag_MBA
Refpop	Testpop	Outgroup	F3	SE	Z-score	nSNP
Croatia_Jag_MBA	Polish	Mbuti.DG	0.261756	0.003094	84.594	84901
Croatia_Jag_MBA	Lithuanian	Mbuti.DG	0.261611	0.003053	85.701	87539
Croatia_Jag_MBA	Estonian	Mbuti.DG	0.260109	0.003013	86.337	87578
Croatia_Jag_MBA	Icelandic	Mbuti.DG	0.259956	0.003034	85.674	88014
Croatia_Jag_MBA	Basque	Mbuti.DG	0.259931	0.003021	86.054	89576
Croatia_Jag_MBA	Spanish_North	Mbuti.DG	0.25963	0.003069	84.585	85642
Croatia_Jag_MBA	Norwegian	Mbuti.DG	0.259493	0.003019	85.968	87968
Croatia_Jag_MBA	Czech	Mbuti.DG	0.259289	0.003033	85.48	87794
Croatia_Jag_MBA	Scottish	Mbuti.DG	0.258997	0.003106	83.396	85149
Croatia_Jag_MBA	Orcadian	Mbuti.DG	0.25891	0.002998	86.358	88219
Croatia_Jag_MBA	English	Mbuti.DG	0.258831	0.00298	86.859	87700
Croatia_Jag_MBA	Belarusian	Mbuti.DG	0.25869	0.002987	86.612	87763
Croatia_Jag_MBA	Hungarian	Mbuti.DG	0.258174	0.003019	85.52	89514
Croatia_Jag_MBA	Ukrainian	Mbuti.DG	0.257885	0.003008	85.734	87641
Croatia_Jag_MBA	Sardinian	Mbuti.DG	0.25787	0.003007	85.77	89648
Top 15 present-day populations sharing the most genetic affinity with Croatia_Pop_RomanP
Refpop	Testpop	Outgroup	F3	SE	Z-score	nSNP
Croatia_Pop_RomanP	Lithuanian	Mbuti.DG	0.262056	0.003571	73.392	72476
Croatia_Pop_RomanP	Icelandic	Mbuti.DG	0.261473	0.00352	74.281	72983
Croatia_Pop_RomanP	Basque	Mbuti.DG	0.26133	0.003487	74.943	74447
Croatia_Pop_RomanP	Czech	Mbuti.DG	0.261265	0.003539	73.829	72765
Croatia_Pop_RomanP	Scottish	Mbuti.DG	0.260902	0.003738	69.802	69750
Croatia_Pop_RomanP	English	Mbuti.DG	0.260838	0.003482	74.916	72646
Croatia_Pop_RomanP	Spanish_North	Mbuti.DG	0.260409	0.003653	71.285	70359
Croatia_Pop_RomanP	Orcadian	Mbuti.DG	0.260277	0.0035	74.355	73157
Croatia_Pop_RomanP	Estonian	Mbuti.DG	0.260065	0.003537	73.521	72549
Croatia_Pop_RomanP	Norwegian	Mbuti.DG	0.259927	0.003532	73.587	72890
Croatia_Pop_RomanP	Belarusian	Mbuti.DG	0.259752	0.003512	73.953	72714
Croatia_Pop_RomanP	Hungarian	Mbuti.DG	0.259733	0.003525	73.682	74410
Croatia_Pop_RomanP	Ukrainian	Mbuti.DG	0.259665	0.003553	73.078	72594
Croatia_Pop_RomanP	Finnish	Mbuti.DG	0.259277	0.003503	74.007	71711
Croatia_Pop_RomanP	Albanian	Mbuti.DG	0.258937	0.003535	73.255	71245

## Sheet: Table S4 qpAdm & qpWave
Table S4. qpAdm and qpWave. Results for qpWave and qpAdm analyses are based on the set of outgroups Mbuti.DG, Ust_Ishim_HG_published.DG, Ethiopia_4500BP.SG, Russia_MA1_HG.SG, Italy_Villabruna, Papuan.DG, Onge.DG and Han.DG.
qpAdm models where the target is modeled as a mixture of two or three sources. A poor fit, indicated by p-values below 0.01 or negative proportions are highlighted in red.
Target	Source1	Source2	Source3	p-value	Comp1	Comp2	Comp3	SE1	SE2	SE3
Distal models for groups:
Croatia_Impressa_EN	WHG	Anatolia_N		0.74	0.031	0.969		0.016	0.016
Croatia_North-East_MN	WHG	Anatolia_N		0.44	0.024	0.976		0.01	0.01
Croatia_North-East_CA	WHG	Anatolia_N		0.62	0.03	0.97		0.026	0.026
Croatia_Pop_CA	WHG	Anatolia_N	Yamnaya_Samara	0.29	0.032	0.693	0.275	0.025	0.081	0.083
Croatia_Pop_CA	Anatolia_N	Yamnaya_Samara		0.25	0.707	0.293		0.081	0.081
Croatia_Jag_MBA	WHG	Anatolia_N	Yamnaya_Samara	0.65	0.202	0.47	0.328	0.017	0.049	0.05
Croatia_Pop_RomanP	WHG	Anatolia_N	Yamnaya_Samara	0.04	0.083	0.36	0.557	0.032	0.095	0.1
Croatia_Dal_BA	WHG	Anatolia_N	Yamnaya_Samara	0.82	0.087	0.487	0.426	0.019	0.062	0.063
Croatia_North-East_MN	Iron_Gates_HG	Anatolia_N		0.46	0.027	0.973		0.011	0.011
Croatia_Pop_CA	Iron_Gates_HG	Anatolia_N	Yamnaya_Samara	0.28	0.035	0.694	0.271	0.027	0.081	0.083
Croatia_Jag_MBA	Iron_Gates_HG	Anatolia_N	Yamnaya_Samara	0.69	0.227	0.478	0.295	0.019	0.047	0.049
Croatia_Dal_BA	Iron_Gates_HG	Anatolia_N	Yamnaya_Samara	0.77	0.097	0.492	0.41	0.022	0.062	0.064
Croatia_North-East_MN individuals:
POP02	Anatolia_N			0.7	100			0
POP02	WHG	Anatolia_N		0.59	-0.001	1.001		0.032	0.032
POP04	Anatolia_N			0.21	100			0
POP04	WHG	Anatolia_N		0.7	0.073	0.927		0.03	0.03
POP05	Anatolia_N			0.01	100			0
POP05	WHG	Anatolia_N		0.01	0.04	0.96		0.033	0.033
POP06	Anatolia_N			0.28	100			0
POP06	WHG	Anatolia_N		0.44	0.048	0.952		0.029	0.029
POP07	Anatolia_N			0.77	100			0
POP07	WHG	Anatolia_N		0.69	0.012	0.988		0.031	0.031
POP08	Anatolia_N			0.004	100			0
POP08	WHG	Anatolia_N		0.04	0.087	0.913		0.032	0.032
POP09	Anatolia_N			0.02	100			0
POP09	WHG	Anatolia_N		0.31	0.095	0.905		0.03	0.03
POP11	Anatolia_N			0.99	100			0
POP11	WHG	Anatolia_N		0.99	0.024	0.976		0.03	0.03
POP12	Anatolia_N			0.92	100			0
POP12	WHG	Anatolia_N		0.98	0.036	0.964		0.031	0.031
POP13	Anatolia_N			0.09	100			0
POP13	WHG	Anatolia_N		0.11	0.046	0.954		0.032	0.032
POP14	Anatolia_N			0.06	100			0
POP14	WHG	Anatolia_N		0.89	0.102	0.898		0.03	0.03
POP16	Anatolia_N			0.31	100			0
POP16	WHG	Anatolia_N		0.71	-0.063	1.063		0.03	0.03
POP19	Anatolia_N			0.75	100			0
POP19	WHG	Anatolia_N		0.67	-0.012	1.012		0.03	0.03
POP24	Anatolia_N			0.94	100			0
POP24	WHG	Anatolia_N		0.92	-0.018	1.018		0.031	0.031
POP27	Anatolia_N			0.33	100			0
POP27	WHG	Anatolia_N		0.24	0.005	0.995		0.032	0.032
POP30	Anatolia_N			0.73	100			0
POP30	WHG	Anatolia_N		0.74	0.03	0.97		0.031	0.031
POP33	Anatolia_N			0.99	100			0
POP33	WHG	Anatolia_N		1	0.007	0.993		0.033	0.033
POP35	Anatolia_N			0.73	100			0
POP35	WHG	Anatolia_N		0.71	-0.024	1.024		0.031	0.031
POP36	Anatolia_N			0.09	100			0
POP36	WHG	Anatolia_N		0.06	0.021	0.979		0.033	0.033
I5077	Anatolia_N			0.3	100			0
I5077	WHG	Anatolia_N		0.27	0.026	0.974		0.029	0.029
I5078	Anatolia_N			0.27	100			0
I5078	WHG	Anatolia_N		0.19	0.003	0.997		0.029	0.029
Croatia_Jag_MBA individuals:
JAG06	WHG	Anatolia_N	Yamnaya_Samara	0.93	0.149	0.302	0.548	0.032	0.098	0.1
JAG34	WHG	Anatolia_N	Yamnaya_Samara	0.68	0.15	0.46	0.39	0.031	0.088	0.092
JAG58	WHG	Anatolia_N	Yamnaya_Samara	0.14	0.201	0.367	0.432	0.035	0.094	0.098
JAG78	WHG	Anatolia_N	Yamnaya_Samara	0.14	0.214	0.415	0.371	0.032	0.093	0.097
JAG82	WHG	Anatolia_N	Yamnaya_Samara	0.25	0.243	0.497	0.261	0.034	0.1	0.1
JAG85	WHG	Anatolia_N	Yamnaya_Samara	0.73	0.196	0.486	0.319	0.034	0.101	0.103
JAG93	WHG	Anatolia_N	Yamnaya_Samara	0.44	0.192	0.488	0.32	0.031	0.104	0.105
Croatia_Pop_CA individuals:
POP39	WHG	Anatolia_N	Yamnaya_Samara	0.29	0.032	0.693	0.275	0.025	0.081	0.083
POP39	Anatolia_N	Yamnaya_Samara		0.19	0.688	0.3312	0	0.096	0.096	0
I3499	WHG	Anatolia_N	Yamnaya_Samara	0.18	0.093	0.686	0.221	0.036	0.123	0.124
I3499	Anatolia_N	Yamnaya_Samara		0.03	0.737	0.263	0	0.129	0.129	0
Croatia_Dal_BA individuals:
I3313	WHG	Anatolia_N	Yamnaya_Samara	0.88	0.057	0.477	0.466	0.03	0.099	0.101
I4331	WHG	Anatolia_N	Yamnaya_Samara	0.89	0.112	0.431	0.457	0.029	0.095	0.096
I4332	WHG	Anatolia_N	Yamnaya_Samara	0.45	0.083	0.628	0.289	0.03	0.103	0.105
Target	Source1	Source2		p-value	Comp1	Comp2		SE1	SE2
Proximal models
Croatia_Pop_CA	Croatia_North-East_CA	Yamnaya_Samara		0.36	0.637	0.363		0.078	0.078
Croatia_Jag_MBA	WHG	Croatia_Dal_BA		0.6	0.13	0.87		0.026	0.026
Croatia_Jag_MBA	Croatia_Pop_CA	Hungary_Mako_EBA		0.55	0.347	0.653		0.18	0.18
qpWave results to test if two groups derive from the same ancestral source. This assumption is rejected if the p-vaue is below 0.01 (highlighted in red)
Group1	Group2	p-value
Croatia_Jag_MBA	Croatia_Pop_CA	1.00537e-07
Croatia_Jag_MBA	Croatia_Dal_BA	0.000317
Croatia_Jag_MBA	Hungary_Mako_EBA	0.07
Croatia_Dal_BA	Croatia_Pop_CA	0.44
Croatia_Dal_BA	Hungary_Mako_EBA	4.75328e-07
Croatia_NorthEast_MN	Anatolia_N	0.11
Croatia_NorthEast_CA	Anatolia_N	0.57
Croatia_Impressa_EN	Anatolia_N	0.4
Croatia_RomanP	Croatian	0.78
Croatia_RomanP	Bulgarian	0.78
Croatia_RomanP	Hungarian	0.78

## Sheet: Table S5 Admixture dating
Table S5. Admixture dating. Results for estimated date of admixture using DATES between Anatolia_N and WHG for Croatia_MN and Croatia_Jagodnjak_MBA.
Target	Source1	Source2	Mean generation	Mean generation (jackknife)	SD generation (jackknife)
Croatia_North-East_MN	Anatolia_N	WHG	28.78	30.546	11.162
Croatia_Jag_MBA	Anatolia_N	WHG	41.713	40.636	12.644

## Sheet: Table S6 cladality test
Table S6. Cladality test. Sets of f4-statistics testing the amount of allele sharing between I3499 and Pop39 and other ancient groups.
W	X	Y	Z	f4	SE	Z-score	ABBA	BABA	nSNPs
Mbuti.DG	Levant_BA	I3499	POP39	-0.002271	0.000941	-2.415	3288	3432	63095
Mbuti.DG	Bell_Beaker_Central_Europe	I3499	POP39	-0.001226	0.000674	-1.818	3517	3598	65710
Mbuti.DG	Czech_MN	I3499	POP39	-0.002016	0.001161	-1.736	3249	3372	61202
Mbuti.DG	Bulgaria_N	I3499	POP39	-0.001475	0.000905	-1.629	3410	3505	64322
Mbuti.DG	Germany_Corded_Ware	I3499	POP39	-0.001262	0.000822	-1.536	3502	3584	65461
Mbuti.DG	Czech_EBA	I3499	POP39	-0.001052	0.000751	-1.402	3513	3582	65473
Mbuti.DG	Bulgaria_CA	I3499	POP39	-0.00109	0.000793	-1.375	3500	3571	65302
Mbuti.DG	Romania_EN	I3499	POP39	-0.001424	0.001038	-1.372	3332	3421	62545
Mbuti.DG	Croatia_Impressa_EN	I3499	POP39	-0.00116	0.00087	-1.334	3482	3557	64991
Mbuti.DG	Germany_Unetice_EBA	I3499	POP39	-0.001194	0.000909	-1.313	3442	3519	64048
Mbuti.DG	Iberia_BA	I3499	POP39	-0.000914	0.000699	-1.308	3518	3578	65717
Mbuti.DG	Bulgaria_BA	I3499	POP39	-0.001039	0.000819	-1.268	3510	3577	65193
Mbuti.DG	Serbia_EN	I3499	POP39	-0.001175	0.000935	-1.257	3475	3550	64574
Mbuti.DG	Starcevo_EN	I3499	POP39	-0.001057	0.00087	-1.215	3495	3564	65217
Mbuti.DG	Iberia_CA_Stp	I3499	POP39	-0.000941	0.000831	-1.133	3499	3561	65129
Mbuti.DG	Austria_LBK_EN	I3499	POP39	-0.000785	0.000794	-0.989	3532	3583	65592
Mbuti.DG	Levant_N	I3499	POP39	-0.000966	0.000993	-0.973	3242	3300	60925
Mbuti.DG	Hungary_LBK_MN	I3499	POP39	-0.000812	0.000893	-0.909	3500	3553	65324
Mbuti.DG	Croatia_North-East_CA	I3499	POP39	-0.00101	0.001204	-0.838	3191	3251	59549
Mbuti.DG	Latvia_MN	I3499	POP39	-0.000606	0.000853	-0.711	3481	3521	64704
Mbuti.DG	Hungary_Mako_EBA	I3499	POP39	-0.000686	0.001201	-0.571	3263	3305	60782
Mbuti.DG	Iberia_MLN	I3499	POP39	-0.000375	0.000718	-0.522	3550	3574	65717
Mbuti.DG	Yamnaya_Samara	I3499	POP39	-0.000434	0.000848	-0.513	3510	3538	65301
Mbuti.DG	Hungary_Sopot_LN	I3499	POP39	-0.00056	0.001136	-0.493	2791	2820	51901
Mbuti.DG	Germany_Blatterhohle_MN	I3499	POP39	-0.000354	0.000899	-0.394	3502	3525	65084
Mbuti.DG	Hungary_Koros_EN	I3499	POP39	-0.000369	0.001013	-0.364	3504	3528	64843
Mbuti.DG	Iberia_CA	I3499	POP39	-0.00024	0.000721	-0.332	3553	3569	65717
Mbuti.DG	Germany_MN	I3499	POP39	-0.000332	0.001025	-0.324	3394	3415	62442
Mbuti.DG	Anatolia_N	I3499	POP39	-0.000235	0.000737	-0.319	3545	3561	65710
Mbuti.DG	Germany_LBK_EN	I3499	POP39	-0.000237	0.000764	-0.311	3561	3576	65693
Mbuti.DG	WHG	I3499	POP39	-0.000255	0.000885	-0.288	3544	3561	65716
Mbuti.DG	Bulgaria_MP_N	I3499	POP39	-0.000242	0.001044	-0.232	2870	2883	53332
Mbuti.DG	Croatia_Dal_BA	I3499	POP39	-0.000159	0.000918	-0.174	3482	3492	64030
Mbuti.DG	Bulgaria_IA	I3499	POP39	-0.000216	0.001307	-0.165	3122	3135	57361
Mbuti.DG	Iron_Gates_HG	I3499	POP39	-0.00013	0.000805	-0.161	3558	3566	65713
Mbuti.DG	Macedonia_N	I3499	POP39	-0.00016	0.00121	-0.132	3237	3247	60015
Mbuti.DG	Bulgaria_Varna_Eneolithic	I3499	POP39	-2.4e-05	0.001448	-0.017	2098	2099	38446
Mbuti.DG	Hungary_Baden_LCA	I3499	POP39	0.000129	0.000838	0.154	3553	3545	65584
Mbuti.DG	Romania_CA	I3499	POP39	0.000266	0.001054	0.252	3362	3346	62595
Mbuti.DG	Croatia_Pop_RomanP	I3499	POP39	0.00069	0.001244	0.554	3003	2965	55709
Mbuti.DG	Croatia_Jag_MBA	I3499	POP39	0.000636	0.000859	0.741	3558	3516	65651
Mbuti.DG	Italy_Remedello_BA.SG	I3499	POP39	0.001091	0.001369	0.797	2111	2068	39922
Mbuti.DG	Croatia_North-East_MN	I3499	POP39	0.000788	0.000751	1.049	3558	3507	65717

## Sheet: Table S7 f4-statistics
Table S7. f4-statistics. Sets of f4-statistics testing the amount of allele sharing between the new ancient Croatian individuals and other ancient and present-day West Eurasian groups.
Allele sharing between ancient populations and two Croatian Bronze Age populations
W	X	Y	Z	f4	SE	Z-score	ABBA	BABA	nSNPs
Mbuti.DG	WHG	Croatia_Dal_BA	Croatia_Jag_MBA	0.002623	0.000377	6.957	10090	9616	180721
Mbuti.DG	Hungary_Vatya_MBA	Croatia_Dal_BA	Croatia_Jag_MBA	0.000892	0.000451	1.976	8442	8305	154274
Mbuti.DG	Hungary_Mako_EBA	Croatia_Dal_BA	Croatia_Jag_MBA	0.000725	0.000533	1.361	7842	7738	143660
Mbuti.DG	Hungary_Maros_MBA	Croatia_Dal_BA	Croatia_Jag_MBA	-0.000205	0.000688	-0.298	3407	3420	64124
Mbuti.DG	Germany_Unetice_EBA	Croatia_Dal_BA	Croatia_Jag_MBA	-0.00059	0.000366	-1.61	9267	9368	171805
Mbuti.DG	Hungary_LBA	Croatia_Dal_BA	Croatia_Jag_MBA	-0.000706	0.000567	-1.246	6598	6684	122089
Mbuti.DG	Italy_Remedello_BA	Croatia_Dal_BA	Croatia_Jag_MBA	-0.000943	0.000541	-1.743	5762	5866	110606
Mbuti.DG	Germany_Corded_Ware	Croatia_Dal_BA	Croatia_Jag_MBA	-0.00119	0.000357	-3.336	9600	9813	178683
Mbuti.DG	Iberia_BA	Croatia_Dal_BA	Croatia_Jag_MBA	-0.001233	0.000307	-4.017	9698	9920	180715
Mbuti.DG	Croatia_Pop_CA	Croatia_Dal_BA	Croatia_Jag_MBA	-0.001255	0.000447	-2.808	8755	8962	164447
Mbuti.DG	Hungary_EMBA_I7043_I7040	Croatia_Dal_BA	Croatia_Jag_MBA	-0.001569	0.000521	-3.013	7625	7849	142789
Mbuti.DG	Bulgaria_BA	Croatia_Dal_BA	Croatia_Jag_MBA	-0.001828	0.000377	-4.851	9270	9587	173673
Mbuti.DG	Czech_EBA	Croatia_Dal_BA	Croatia_Jag_MBA	-0.001991	0.000338	-5.89	9436	9788	176919
Allele sharing between selected post-Neolithic ancient populations and Yamnaya_Samara/WHG and Anatolia_N
W	X	Y	Z	f4	SE	Z-score	ABBA	BABA	nSNPs
Mbuti.DG	Yamnaya_Samara	Anatolia_N	Germany_Corded_Ware	0.005113	0.000293	17.458	12175	11100	210162
Mbuti.DG	Yamnaya_Samara	Anatolia_N	Czech_EBA	0.004644	0.00025	18.583	11451	10519	200804
Mbuti.DG	Yamnaya_Samara	Anatolia_N	Latvia_BA	0.004509	0.000287	15.691	11645	10724	204078
Mbuti.DG	Yamnaya_Samara	Anatolia_N	Germany_Unetice_EBA	0.004508	0.000336	13.427	11315	10418	198863
Mbuti.DG	Yamnaya_Samara	Anatolia_N	Hungary_LBA	0.003828	0.000524	7.311	7089	6603	127092
Mbuti.DG	Yamnaya_Samara	Anatolia_N	Czech_Corded_Ware	0.003661	0.000331	11.073	9855	9211	175818
Mbuti.DG	Yamnaya_Samara	Anatolia_N	Hungary_Mako_EBA	0.003307	0.00049	6.747	8381	7883	150530
Mbuti.DG	Yamnaya_Samara	Anatolia_N	Hungary_Vatya_MBA	0.003305	0.000381	8.677	9772	9190	176037
Mbuti.DG	Yamnaya_Samara	Anatolia_N	Croatia_Pop_RomanP	0.003282	0.00047	6.979	9959	9377	177500
Mbuti.DG	Yamnaya_Samara	Anatolia_N	Croatia_Dal_BA	0.003185	0.000308	10.351	9773	9207	177676
Mbuti.DG	Yamnaya_Samara	Anatolia_N	Hungary_EMBA_I7043_I7040	0.003125	0.000462	6.761	8300	7830	150426
Mbuti.DG	Yamnaya_Samara	Anatolia_N	Hungary_MBA_RISE349_Battonya	0.002569	0.00118	2.177	900	856	17128
Mbuti.DG	Yamnaya_Samara	Anatolia_N	Bulgaria_BA	0.002361	0.000252	9.351	10577	10121	193127
Mbuti.DG	Yamnaya_Samara	Anatolia_N	Croatia_Jag_MBA	0.002296	0.000278	8.253	11881	11390	213908
Mbuti.DG	Yamnaya_Samara	Anatolia_N	Iberia_BA	0.001864	0.000187	9.985	11747	11348	214166
Mbuti.DG	Yamnaya_Samara	Anatolia_N	Hungary_Maros_MBA	0.00175	0.000597	2.931	3913	3787	72129
Mbuti.DG	Yamnaya_Samara	Anatolia_N	Croatia_Pop_CA	0.00148	0.000408	3.63	10520	10235	192637
Mbuti.DG	Yamnaya_Samara	Anatolia_N	Bulgaria_Varna_Eneolithic	0.001194	0.000516	2.313	4646	4542	87298
Mbuti.DG	Yamnaya_Samara	Anatolia_N	Romania_CA	0.00109	0.000372	2.929	8758	8579	164744
Mbuti.DG	Yamnaya_Samara	Anatolia_N	Bulgaria_CA	0.000835	0.000237	3.522	10426	10262	196552
Mbuti.DG	Yamnaya_Samara	Anatolia_N	Hungary_Baden_LCA	0.000827	0.00021	3.938	11149	10976	209294
Mbuti.DG	Yamnaya_Samara	Anatolia_N	Croatia_North-East_CA	0.000192	0.00042	0.457	8499	8469	161006
Mbuti.DG	WHG	Anatolia_N	Latvia_BA	0.006619	0.0003	22.046	12310	10921	209879
Mbuti.DG	WHG	Anatolia_N	Hungary_Vatya_MBA	0.006256	0.000418	14.97	10523	9381	182576
Mbuti.DG	WHG	Anatolia_N	Hungary_Mako_EBA	0.006177	0.000525	11.755	8768	7827	152290
Mbuti.DG	WHG	Anatolia_N	Croatia_Jag_MBA	0.005422	0.000296	18.318	12969	11751	224670
Mbuti.DG	WHG	Anatolia_N	Iberia_BA	0.004772	0.0002	23.867	12801	11728	224923
Mbuti.DG	WHG	Anatolia_N	Hungary_LBA	0.004615	0.000552	8.36	7235	6643	128317
Mbuti.DG	WHG	Anatolia_N	Czech_EBA	0.004488	0.000265	16.958	11829	10902	206495
Mbuti.DG	WHG	Anatolia_N	Germany_Unetice_EBA	0.004463	0.000355	12.558	11650	10741	203748
Mbuti.DG	WHG	Anatolia_N	Czech_Corded_Ware	0.003706	0.000356	10.415	10074	9411	179003
Mbuti.DG	WHG	Anatolia_N	Germany_Corded_Ware	0.003706	0.000311	11.917	12499	11692	217643
Mbuti.DG	WHG	Anatolia_N	Hungary_EMBA_I7043_I7040	0.003133	0.000515	6.08	8448	7971	152434
Mbuti.DG	WHG	Anatolia_N	Bulgaria_BA	0.003103	0.000274	11.321	10945	10333	197384
Mbuti.DG	WHG	Anatolia_N	Hungary_MBA_RISE349_Battonya	0.00299	0.001176	2.542	953	899	17942
Mbuti.DG	WHG	Anatolia_N	Croatia_Pop_RomanP	0.002957	0.000489	6.049	10451	9902	185848
Mbuti.DG	WHG	Anatolia_N	Hungary_Baden_LCA	0.002736	0.000225	12.135	11887	11293	217053
Mbuti.DG	WHG	Anatolia_N	Croatia_Dal_BA	0.002543	0.00033	7.701	9913	9453	180783
Mbuti.DG	WHG	Anatolia_N	Bulgaria_Varna_Eneolithic	0.00254	0.000566	4.492	4802	4578	88270
Mbuti.DG	WHG	Anatolia_N	Hungary_Maros_MBA	0.002241	0.000592	3.785	4093	3926	74711
Mbuti.DG	WHG	Anatolia_N	Romania_CA	0.002178	0.0004	5.452	9023	8659	167282
Mbuti.DG	WHG	Anatolia_N	Croatia_Pop_CA	0.001151	0.000436	2.64	11026	10794	201481
Mbuti.DG	WHG	Anatolia_N	Bulgaria_CA	0.000764	0.000262	2.909	10741	10588	201233
Mbuti.DG	WHG	Anatolia_N	Croatia_North-East_CA	0.000373	0.00047	0.794	8689	8628	163633
Allele sharing between selected ancient populations and Croatia_RomanP and present-day Croatians
W	X	Y	Z	f4	SE	Z-score	ABBA	BABA	nSNPs
Mbuti	Bulgaria_MP_N	Croatia_RomanP	Croatian	0.001295	0.000729	1.776	2646	2576	53854
Mbuti	Hungary_Mako_EBA	Croatia_RomanP	Croatian	0.00125	0.000797	1.568	3302	3218	66983
Mbuti	Bulgaria_Varna_Eneolithic	Croatia_RomanP	Croatian	0.001326	0.000987	1.343	1888	1837	38603
Mbuti	Romania_CA	Croatia_RomanP	Croatian	0.00082	0.000697	1.177	3564	3505	72800
Mbuti	Germany_MN	Croatia_RomanP	Croatian	0.000697	0.000658	1.061	4246	4185	87220
Mbuti	Czech_Bell_Beaker	Croatia_RomanP	Croatian	0.000787	0.000787	1	3161	3110	64381
Mbuti	Globular_Amphora_MN	Croatia_RomanP	Croatian	0.000411	0.000557	0.739	4212	4176	86326
Mbuti	Czech_EBA	Croatia_RomanP	Croatian	0.000327	0.00048	0.681	4261	4233	87221
Mbuti	Croatia_North-East_CA	Croatia_RomanP	Croatian	0.000474	0.000768	0.617	3419	3386	69999
Mbuti	Hungary_Baden_LCA	Croatia_RomanP	Croatian	0.000157	0.000518	0.302	4358	4344	89183
Mbuti	Germany_Blatterhohle_MN	Croatia_RomanP	Croatian	0.000143	0.000617	0.232	4080	4068	83840
Mbuti	Croatia_Impressa_EN	Croatia_RomanP	Croatian	0.000133	0.000591	0.225	4111	4100	84013
Mbuti	WHG	Croatia_RomanP	Croatian	0.000101	0.000551	0.184	4513	4504	92104
Mbuti	Bulgaria_CA	Croatia_RomanP	Croatian	5.3e-05	0.000539	0.098	4185	4181	85856
Mbuti	Bulgaria_BA	Croatia_RomanP	Croatian	-5.9e-05	0.000519	-0.114	4097	4102	84410
Mbuti	Germany_Unetice_EBA	Croatia_RomanP	Croatian	-0.000111	0.000533	-0.208	4293	4303	88090
Mbuti	Croatia_Dal_BA	Croatia_RomanP	Croatian	-0.000153	0.000622	-0.247	3819	3831	78483
Mbuti	Iberia_IA	Croatia_RomanP	Croatian	-0.000148	0.000528	-0.28	4191	4204	86262
Mbuti	Germany_Late_Roman.SG	Croatia_RomanP	Croatian	-0.00024	0.000732	-0.328	4170	4191	86643
Mbuti	Anatolia_N	Croatia_RomanP	Croatian	-0.000211	0.000461	-0.458	4457	4476	91980
Mbuti	Germany_Corded_Ware	Croatia_RomanP	Croatian	-0.000295	0.000512	-0.577	4428	4455	91227
Mbuti	Czech_Corded_Ware	Croatia_RomanP	Croatian	-0.000377	0.000631	-0.597	3768	3797	77468
Mbuti	Bell_Beaker_Central_Europe	Croatia_RomanP	Croatian	-0.000311	0.00042	-0.74	4451	4479	91861
Mbuti	Bulgaria_IA	Croatia_RomanP	Croatian	-0.000688	0.000855	-0.804	2867	2908	59077
Mbuti	Croatia_North-East_MN	Croatia_RomanP	Croatian	-0.000368	0.000439	-0.838	4441	4475	92104
Mbuti	Iberia_BA	Croatia_RomanP	Croatian	-0.000366	0.000431	-0.849	4453	4487	92095
Mbuti	Croatia_Jag_MBA	Croatia_RomanP	Croatian	-0.000498	0.000501	-0.995	4435	4481	92046
Mbuti	Croatia_Pop_CA	Croatia_RomanP	Croatian	-0.001153	0.000653	-1.765	3989	4086	83760
Mbuti	Yamnaya_Samara	Croatia_RomanP	Croatian	-0.0011	0.000527	-2.088	4353	4453	90438
Mbuti	Italy_Remedello_BA.SG	Croatia_RomanP	Croatian	-0.001868	0.000785	-2.379	2650	2758	57682
Allele sharing between present-day populations from the Human Origins dataset and Croatia_RomanP and present-day Croatians
W	X	Y	Z	f4	SE	Z-score	ABBA	BABA	nSNPs
Mbuti	Abkhasian	Croatia_RomanP	Croatian	-0.000666	0.000414	-1.61	4422	4483	92104
Mbuti	Jordanian	Croatia_RomanP	Croatian	-0.000612	0.000389	-1.571	4353	4410	92104
Mbuti	Armenian	Croatia_RomanP	Croatian	-0.000563	0.000419	-1.344	4428	4480	92104
Mbuti	Cypriot	Croatia_RomanP	Croatian	-0.000566	0.000422	-1.342	4425	4477	92104
Mbuti	Assyrian	Croatia_RomanP	Croatian	-0.000572	0.00043	-1.331	4384	4436	91070
Mbuti	Balkar	Croatia_RomanP	Croatian	-0.00055	0.00042	-1.309	4421	4471	92104
Mbuti	Kumyk	Croatia_RomanP	Croatian	-0.000523	0.000417	-1.252	4434	4482	92104
Mbuti	Lezgin	Croatia_RomanP	Croatian	-0.000485	0.000426	-1.138	4442	4487	92104
Mbuti	Maltese	Croatia_RomanP	Croatian	-0.000465	0.000414	-1.122	4421	4464	92104
Mbuti	North_Ossetian	Croatia_RomanP	Croatian	-0.00047	0.000422	-1.115	4430	4473	92104
Mbuti	Jew_Georgian	Croatia_RomanP	Croatian	-0.000468	0.000447	-1.048	4426	4470	92104
Mbuti	Jew_Ashkenazi	Croatia_RomanP	Croatian	-0.000453	0.000435	-1.043	4429	4470	92104
Mbuti	Iranian	Croatia_RomanP	Croatian	-0.000381	0.000385	-0.989	4416	4451	92104
Mbuti	Lebanese_Muslim	Croatia_RomanP	Croatian	-0.000403	0.000413	-0.976	4378	4415	91070
Mbuti	Turkish	Croatia_RomanP	Croatian	-0.00038	0.000391	-0.973	4431	4466	92104
Mbuti	Georgian	Croatia_RomanP	Croatian	-0.000404	0.000418	-0.967	4437	4474	92104
Mbuti	Basque	Croatia_RomanP	Croatian	-0.000406	0.000422	-0.962	4470	4508	92104
Mbuti	German	Croatia_RomanP	Croatian	-0.000734	0.000772	-0.95	2302	2337	48687
Mbuti	Lebanese_Christian	Croatia_RomanP	Croatian	-0.000407	0.000428	-0.95	4392	4429	91070
Mbuti	Palestinian	Croatia_RomanP	Croatian	-0.000325	0.000381	-0.853	4372	4402	92104
Mbuti	Mordovian	Croatia_RomanP	Croatian	-0.000364	0.000431	-0.845	4465	4498	92104
Mbuti	Albanian	Croatia_RomanP	Croatian	-0.000366	0.000436	-0.84	4460	4493	92104
Mbuti	Chechen	Croatia_RomanP	Croatian	-0.00036	0.00043	-0.837	4450	4483	92104
Mbuti	Sardinian	Croatia_RomanP	Croatian	-0.000334	0.000424	-0.788	4465	4496	92104
Mbuti	Jew_Iranian	Croatia_RomanP	Croatian	-0.000315	0.000417	-0.755	4428	4457	92104
Mbuti	Czech	Croatia_RomanP	Croatian	-0.000315	0.000432	-0.729	4480	4509	92104
Mbuti	Sicilian	Croatia_RomanP	Croatian	-0.0003	0.000411	-0.729	4448	4476	92104
Mbuti	Hungarian	Croatia_RomanP	Croatian	-0.000293	0.00042	-0.699	4473	4500	92104
Mbuti	Italian_North	Croatia_RomanP	Croatian	-0.000275	0.000408	-0.673	4468	4493	92104
Mbuti	Spanish	Croatia_RomanP	Croatian	-0.000265	0.000396	-0.668	4456	4481	92104
Mbuti	Chuvash	Croatia_RomanP	Croatian	-0.000275	0.000414	-0.665	4446	4471	92104
Mbuti	English	Croatia_RomanP	Croatian	-0.000276	0.000428	-0.644	4480	4505	92104
Mbuti	Jew_Libyan	Croatia_RomanP	Croatian	-0.000262	0.000415	-0.632	4405	4429	92104
Mbuti	Druze	Croatia_RomanP	Croatian	-0.00025	0.000398	-0.628	4417	4440	92104
Mbuti	Icelandic	Croatia_RomanP	Croatian	-0.000259	0.000425	-0.609	4483	4507	92104
Mbuti	Adygei	Croatia_RomanP	Croatian	-0.000237	0.000406	-0.584	4442	4464	92104
Mbuti	BedouinA	Croatia_RomanP	Croatian	-0.000217	0.000378	-0.574	4345	4365	92104
Mbuti	Lebanese	Croatia_RomanP	Croatian	-0.000235	0.000417	-0.563	4389	4411	92104
Mbuti	Syrian	Croatia_RomanP	Croatian	-0.000207	0.000414	-0.501	4390	4409	92104
Mbuti	Finnish	Croatia_RomanP	Croatian	-0.000211	0.000444	-0.475	4483	4503	92104
Mbuti	Orcadian	Croatia_RomanP	Croatian	-0.000201	0.000425	-0.472	4481	4499	92104
Mbuti	Spanish_North	Croatia_RomanP	Croatian	-0.000189	0.000459	-0.412	4482	4499	92104
Mbuti	Romanian	Croatia_RomanP	Croatian	-0.000169	0.000422	-0.402	4444	4460	91070
Mbuti	Russian	Croatia_RomanP	Croatian	-0.000158	0.000408	-0.387	4473	4488	92104
Mbuti	Jew_Moroccan	Croatia_RomanP	Croatian	-0.000162	0.000434	-0.374	4419	4434	92104
Mbuti	Lithuanian	Croatia_RomanP	Croatian	-0.000161	0.000438	-0.367	4490	4505	92104
Mbuti	French	Croatia_RomanP	Croatian	-0.000133	0.000405	-0.329	4480	4492	92104
Mbuti	Jew_Turkish	Croatia_RomanP	Croatian	-0.000135	0.000421	-0.321	4443	4455	92104
Mbuti	Ukrainian	Croatia_RomanP	Croatian	-0.000134	0.000432	-0.31	4484	4496	92104
Mbuti	Jew_Tunisian	Croatia_RomanP	Croatian	-0.000131	0.000445	-0.295	4417	4429	92104
Mbuti	Scottish	Croatia_RomanP	Croatian	-0.000109	0.000473	-0.23	4487	4497	92104
Mbuti	Saudi	Croatia_RomanP	Croatian	-9.1e-05	0.000436	-0.209	4401	4409	92104
Mbuti	Belarusian	Croatia_RomanP	Croatian	-8.8e-05	0.00043	-0.206	4488	4496	92104
Mbuti	Jew_Yemenite	Croatia_RomanP	Croatian	-5.7e-05	0.000422	-0.136	4391	4397	92104
Mbuti	Italian_South	Croatia_RomanP	Croatian	-4.7e-05	0.000466	-0.101	4440	4445	92077
Mbuti	Bulgarian	Croatia_RomanP	Croatian	1.5e-05	0.000415	0.035	4479	4478	92104
Mbuti	Greek	Croatia_RomanP	Croatian	4.3e-05	0.000412	0.104	4467	4463	92104
Mbuti	Polish	Croatia_RomanP	Croatian	9e-05	0.00045	0.2	4467	4458	91502
Mbuti	Canary_Islander	Croatia_RomanP	Croatian	0.000113	0.00051	0.221	4445	4435	92103
Mbuti	BedouinB	Croatia_RomanP	Croatian	9.5e-05	0.000412	0.229	4388	4379	92104
Mbuti	Estonian	Croatia_RomanP	Croatian	0.00011	0.00043	0.255	4501	4490	92104
Mbuti	Norwegian	Croatia_RomanP	Croatian	0.000153	0.000435	0.353	4501	4487	92104

## Sheet: Table S8 Sex-biased admixture
Table S8. Sex-biased admixture. qpAdm admixture weights calculated for the autosome and the X chromosome and resulting Z scores to test for sex-biased ancestry.
	Proportion on autosomes							Proportion on X chromosome
Population	WHG	Anatolia N	Yamnaya	SD (WHG)	SD (Anatolia N)	SD (Yamnaya)	P-value	WHG	Anatolia N	Yamnaya	SD (WHG)	SD (Anatolia N)	SD (Yamnaya)	P-value	Z score (WHG)	Z score (Yamnaya)	Z score (Anatolia N)
Croatia_Jag_MBA	0.202	0.47	0.328	0.017	0.049	0.05	0.65278	0.036	0.23	0.734	0.172	0.429	0.562	0.493333	0.960437	-0.719578	0.555827
Croatia_Pop_CA	0.032	0.693	0.275	0.025	0.081	0.083	0.287542	-0.312	0.274	1.038	0.137	0.324	0.368	0.867911	2.47016	-2.02256	1.2546
Croatia_Dal_BA	0.087	0.487	0.426	0.019	0.062	0.063	0.817931	-0.003	1.111	-0.108	0.122	0.671	0.725	0.315199	0.728918	0.733787	-0.926011

## Sheet: Table S9 Kinship
Table S9. Biological kinship. Pairwise mismatch rates calculated with READ (with standard errors, READ_SE) and pMMRCalculator for a dataset containing all SNPs overlapping with the 1240K panel (all SNPs) and another filtered for transversion-only SNPs.
	all SNPs									Transversion-only SNPs
	READ					pMMR				READ					pMMR
Pairs	READ	READ_SE	Relationship	Z_upper	Z_lower	pMMR	nSNPs	nmismatch		READ	READ_SE	Relationship	Z_upper	Z_lower	pMMR	nSNPs	nmismatch
POP11_POP12	0.254776	0.00127736	Unrelated	NA	-18.9657	0.25592	639460	163649		0.24612	0.00180187	Unrelated	NA	-13.2018	0.24683	124060	30622
POP11_POP13	0.253759	0.00124394	Unrelated	NA	-18.6579	0.25575	609076	155770		0.246957	0.00178162	Unrelated	NA	-13.8213	0.2493	117527	29299
POP11_POP14	0.257374	0.0013036	Unrelated	NA	-20.5768	0.2579	694033	178992		0.250065	0.00185803	Unrelated	NA	-14.926	0.24913	134563	33524
POP11_POP16	0.254443	0.00129606	Unrelated	NA	-18.4353	0.25544	628231	160473		0.245341	0.00181904	Unrelated	NA	-12.6491	0.24617	121231	29844
POP11_POP19	0.255054	0.00131243	Unrelated	NA	-18.6709	0.25594	668671	171138		0.24672	0.00174829	Unrelated	NA	-13.9497	0.24727	129213	31951
POP11_POP2	0.253705	0.00130849	Unrelated	NA	-17.6958	0.25453	649898	165420		0.246532	0.00185848	Unrelated	NA	-13.0212	0.24636	126196	31090
POP11_POP24	0.256054	0.00128404	Unrelated	NA	-19.8619	0.25654	605937	155450		0.248756	0.00189616	Unrelated	NA	-13.9353	0.24861	117635	29245
POP11_POP27	0.253661	0.00118344	Unrelated	NA	-19.5283	0.25511	636731	162438		0.244714	0.00181066	Unrelated	NA	-12.3613	0.24649	123168	30360
POP11_POP30	0.25412	0.00132799	Unrelated	NA	-17.7487	0.25456	613543	156183		0.244364	0.00182282	Unrelated	NA	-12.0863	0.24571	118114	29022
POP11_POP33	0.255914	0.00130418	Unrelated	NA	-19.4483	0.25639	540280	138522		0.245401	0.00191266	Unrelated	NA	-12.0611	0.24671	105002	25905
POP11_POP35	0.254468	0.00132953	Unrelated	NA	-17.9894	0.25481	589928	150321		0.246818	0.00189667	Unrelated	NA	-12.9099	0.2466	114111	28140
POP11_POP36	0.258475	0.00134398	Unrelated	NA	-20.778	0.25767	576958	148667		0.247711	0.00193471	Unrelated	NA	-13.1176	0.24656	111984	27611
POP11_POP4	0.255596	0.0012815	Unrelated	NA	-19.5446	0.25631	670851	171946		0.248185	0.00182356	Unrelated	NA	-14.1771	0.24829	130049	32290
POP11_POP5	0.256062	0.00136365	Unrelated	NA	-18.7089	0.25631	600811	153996		0.24683	0.00190966	Unrelated	NA	-12.8281	0.24781	116192	28794
POP11_POP6	0.255285	0.00132391	Unrelated	NA	-18.6829	0.25605	716492	183458		0.246055	0.00174058	Unrelated	NA	-13.6293	0.24803	138675	34396
POP11_POP7	0.253583	0.00125801	Unrelated	NA	-18.309	0.25445	653421	166265		0.249488	0.00181408	Unrelated	NA	-14.9691	0.2493	126690	31584
POP11_POP8	0.253205	0.00122866	Unrelated	NA	-18.4388	0.25484	613547	156359		0.247319	0.00180247	Unrelated	NA	-13.8623	0.2477	119126	29507
POP11_POP9	0.254292	0.00131649	Unrelated	NA	-18.0344	0.25536	658637	168192		0.247605	0.00184657	Unrelated	NA	-13.6865	0.24871	127580	31731
POP12_POP13	0.255466	0.00133381	Unrelated	NA	-18.6804	0.25641	592861	152016		0.24379	0.00179776	Unrelated	NA	-11.9355	0.24825	114936	28533
POP12_POP14	0.256408	0.00128095	Unrelated	NA	-20.1865	0.25807	675957	174443		0.24592	0.00170743	Unrelated	NA	-13.8148	0.24777	131697	32630
POP12_POP16	0.252638	0.00121601	Unrelated	NA	-18.1643	0.25475	610836	155613		0.241166	0.00179486	Unrelated	NA	-10.4931	0.24385	118362	28862
POP12_POP19	0.254093	0.0012597	Unrelated	NA	-18.6891	0.2569	650346	167073		0.242653	0.0016764	Unrelated	NA	-12.1214	0.24641	126048	31059
POP12_POP2	0.253779	0.00129258	Unrelated	NA	-17.9712	0.25622	632748	162121		0.246063	0.00178822	Unrelated	NA	-13.2706	0.24857	123582	30719
POP12_POP24	0.254401	0.00123528	Unrelated	NA	-19.3084	0.25538	590517	150806		0.245712	0.00182785	Unrelated	NA	-12.7908	0.2462	115384	28407
POP12_POP27	0.253223	0.00122641	Unrelated	NA	-18.4877	0.25498	620781	158287		0.244297	0.00179859	Unrelated	NA	-12.2122	0.2464	120645	29727
POP12_POP30	0.253504	0.00124979	Unrelated	NA	-18.3659	0.25496	597081	152231		0.242659	0.00186295	Unrelated	NA	-10.911	0.24349	115659	28162
POP12_POP33	0.255114	0.00134464	Unrelated	NA	-18.2685	0.25634	527731	135280		0.244019	0.00191676	Unrelated	NA	-11.3142	0.24616	103041	25365
POP12_POP35	0.254023	0.00130332	Unrelated	NA	-18.0104	0.25484	573754	146218		0.244227	0.00191395	Unrelated	NA	-11.4393	0.24439	111493	27248
POP12_POP36	0.254678	0.00127069	Unrelated	NA	-18.9884	0.25617	560437	143569		0.245371	0.0018486	Unrelated	NA	-12.463	0.24669	109195	26937
POP12_POP4	0.255795	0.00122323	Unrelated	NA	-20.6384	0.25732	652515	167906		0.244484	0.00171021	Unrelated	NA	-12.9526	0.24668	127098	31353
POP12_POP5	0.253259	0.00127889	Unrelated	NA	-17.7572	0.25573	585078	149622		0.242933	0.00186284	Unrelated	NA	-11.0587	0.24459	113531	27768
POP12_POP6	0.25448	0.00121566	Unrelated	NA	-19.6851	0.25645	695752	178426		0.241593	0.00173551	Unrelated	NA	-11.0978	0.24547	135230	33195
POP12_POP7	0.254264	0.00129692	Unrelated	NA	-18.2848	0.25521	634963	162049		0.246124	0.00177499	Unrelated	NA	-13.4041	0.24725	123565	30552
POP12_POP8	0.254855	0.00126963	Unrelated	NA	-19.1433	0.25674	600871	154265		0.243093	0.00175246	Unrelated	NA	-11.8467	0.24636	117203	28874
POP12_POP9	0.253739	0.00125319	Unrelated	NA	-18.5041	0.256	640170	163885		0.243367	0.00175391	Unrelated	NA	-11.9928	0.24568	124391	30561
POP13_POP14	0.253333	0.0012469	Unrelated	NA	-18.2722	0.25533	643106	164207		0.2424	0.0017068	Unrelated	NA	-11.7575	0.24546	124341	30521
POP13_POP16	0.252594	0.00121884	Unrelated	NA	-18.086	0.25489	582033	148352		0.243168	0.00184399	Unrelated	NA	-11.2993	0.24616	112322	27649
POP13_POP19	0.255469	0.00131244	Unrelated	NA	-18.9871	0.2561	619302	158604		0.244873	0.00181107	Unrelated	NA	-12.4459	0.24712	119513	29534
POP13_POP2	0.254221	0.0013343	Unrelated	NA	-17.7404	0.25521	601889	153606		0.245741	0.00183547	Unrelated	NA	-12.7537	0.24727	117045	28942
POP13_POP24	0.254398	0.00127626	Unrelated	NA	-18.6858	0.25639	561261	143903		0.247912	0.00193357	Unrelated	NA	-13.2293	0.24966	109035	27222
POP13_POP27	0.253322	0.00125906	Unrelated	NA	-18.0861	0.25511	589992	150515		0.243443	0.00180158	Unrelated	NA	-11.7178	0.24646	114008	28098
POP13_POP30	0.254169	0.00132993	Unrelated	NA	-17.7594	0.2551	568415	145001		0.244672	0.00187686	Unrelated	NA	-11.9026	0.2474	109577	27109
POP13_POP33	0.253214	0.00131973	Unrelated	NA	-17.1734	0.25472	500003	127363		0.245748	0.00193654	Unrelated	NA	-12.0914	0.24722	97446	24091
POP13_POP35	0.254068	0.00128973	Unrelated	NA	-18.2348	0.25497	545873	139181		0.245353	0.00188223	Unrelated	NA	-12.2305	0.24658	105670	26056
POP13_POP36	0.255663	0.00135909	Unrelated	NA	-18.4778	0.25694	534114	137236		0.246468	0.00194273	Unrelated	NA	-12.4235	0.2489	103599	25786
POP13_POP4	0.257194	0.00130183	Unrelated	NA	-20.4664	0.2581	620638	160188		0.249291	0.00181524	Unrelated	NA	-14.8513	0.25056	120230	30125
POP13_POP5	0.254268	0.00134783	Unrelated	NA	-17.5975	0.25619	556651	142607		0.244013	0.00188999	Unrelated	NA	-11.4713	0.24595	107599	26464
POP13_POP6	0.253335	0.00124238	Unrelated	NA	-18.3399	0.25635	662781	169906		0.246014	0.00181031	Unrelated	NA	-13.0818	0.249	128156	31911
POP13_POP7	0.251639	0.0012391	Unrelated	NA	-17.02	0.25448	605498	154088		0.244673	0.00180762	Unrelated	NA	-12.3592	0.24777	117353	29077
POP13_POP8	0.253411	0.00125005	Unrelated	NA	-18.2878	0.2557	569295	145570		0.24406	0.00189261	Unrelated	NA	-11.4803	0.24611	110484	27191
POP13_POP9	0.253007	0.00128371	Unrelated	NA	-17.4942	0.25423	609906	155055		0.243611	0.00179833	Unrelated	NA	-11.8326	0.24472	117846	28839
POP14_POP16	0.253392	0.00126099	Unrelated	NA	-18.1145	0.25477	662974	168907		0.244156	0.00185584	Unrelated	NA	-11.7594	0.24552	128480	31544
POP14_POP19	0.256471	0.0013008	Unrelated	NA	-19.9267	0.25704	705550	181357		0.246514	0.00170658	Unrelated	NA	-14.17	0.24912	136827	34087
POP14_POP2	0.255705	0.00130443	Unrelated	NA	-19.2844	0.25686	685923	176188		0.245679	0.00175424	Unrelated	NA	-13.3088	0.24744	133840	33118
POP14_POP24	0.256721	0.00135497	Unrelated	NA	-19.3149	0.2572	639900	164585		0.249151	0.00188018	Unrelated	NA	-14.2641	0.24893	125017	31121
POP14_POP27	0.254989	0.00126487	Unrelated	NA	-19.3216	0.25542	672080	171663		0.242783	0.00175443	Unrelated	NA	-11.6567	0.24389	130505	31829
POP14_POP30	0.255284	0.00132366	Unrelated	NA	-18.6864	0.25586	647350	165631		0.245668	0.00181423	Unrelated	NA	-12.8624	0.24642	125147	30839
POP14_POP33	0.255023	0.00126186	Unrelated	NA	-19.3947	0.25629	570483	146209		0.248157	0.00187144	Unrelated	NA	-13.7996	0.2493	111381	27767
POP14_POP35	0.253404	0.00124829	Unrelated	NA	-18.3081	0.25549	622128	158950		0.244799	0.00170045	Unrelated	NA	-13.2121	0.24692	120776	29822
POP14_POP36	0.255308	0.0013147	Unrelated	NA	-18.8317	0.25625	608166	155840		0.246279	0.00181581	Unrelated	NA	-13.1876	0.24784	118496	29368
POP14_POP4	0.256432	0.0012865	Unrelated	NA	-20.1184	0.25764	707982	182402		0.249485	0.00177535	Unrelated	NA	-15.2944	0.25011	137717	34444
POP14_POP5	0.256632	0.00137837	Unrelated	NA	-18.9228	0.25726	634005	163103		0.247918	0.00186862	Unrelated	NA	-13.6925	0.24833	123058	30559
POP14_POP6	0.256056	0.00133825	Unrelated	NA	-19.0592	0.2565	755524	193792		0.248219	0.0017648	Unrelated	NA	-14.6682	0.24835	146670	36425
POP14_POP7	0.253835	0.00133137	Unrelated	NA	-17.4899	0.25453	689317	175453		0.245354	0.0017522	Unrelated	NA	-13.1387	0.24665	134324	33131
POP14_POP8	0.25345	0.00127849	Unrelated	NA	-17.9117	0.25462	648480	165117		0.244054	0.00171618	Unrelated	NA	-12.6569	0.245	126439	30978
POP14_POP9	0.253839	0.00129876	Unrelated	NA	-17.9315	0.25541	695313	177587		0.24624	0.00180239	Unrelated	NA	-13.2644	0.24639	135043	33273
POP16_POP19	0.254933	0.00120209	Unrelated	NA	-20.284	0.25628	638547	163646		0.243735	0.00174738	Unrelated	NA	-12.2484	0.24581	123325	30314
POP16_POP2	0.25305	0.00134551	Unrelated	NA	-16.7221	0.25485	620513	158138		0.244528	0.0017223	Unrelated	NA	-12.887	0.24767	120517	29849
POP16_POP24	0.251949	0.00126433	Unrelated	NA	-16.9252	0.25414	578797	147095		0.241651	0.00180312	Unrelated	NA	-10.7139	0.24491	112382	27524
POP16_POP27	0.2517	0.00125386	Unrelated	NA	-16.8678	0.25357	608330	154255		0.242603	0.00184137	Unrelated	NA	-11.0083	0.24392	117691	28707
POP16_POP30	0.252979	0.00136449	Unrelated	NA	-16.4376	0.25389	585787	148727		0.241165	0.00184763	Unrelated	NA	-10.1926	0.24309	112882	27440
POP16_POP33	0.25298	0.00131825	Unrelated	NA	-17.0151	0.255	516034	131590		0.243506	0.00198298	Unrelated	NA	-10.6776	0.24405	100235	24462
POP16_POP35	0.252074	0.0012624	Unrelated	NA	-17.05	0.25436	563484	143328		0.241718	0.00185709	Unrelated	NA	-10.4387	0.24322	108769	26455
POP16_POP36	0.255213	0.00132421	Unrelated	NA	-18.625	0.25538	550663	140629		0.244419	0.00186773	Unrelated	NA	-11.8254	0.24551	106885	26241
POP16_POP4	0.254399	0.00123397	Unrelated	NA	-19.3268	0.25693	640498	164564		0.247068	0.00182787	Unrelated	NA	-13.5326	0.24829	123944	30774
POP16_POP5	0.253788	0.00132868	Unrelated	NA	-17.4896	0.25506	574019	146411		0.243169	0.00182336	Unrelated	NA	-11.4277	0.24572	111011	27278
POP16_POP6	0.25191	0.00124431	Unrelated	NA	-17.1664	0.25427	683675	173841		0.243004	0.0017542	Unrelated	NA	-11.7844	0.24582	132249	32509
POP16_POP7	0.250844	0.00119483	Unrelated	NA	-16.9846	0.2533	624205	158113		0.242127	0.00177069	Unrelated	NA	-11.1793	0.24484	120907	29603
POP16_POP8	0.252965	0.00126806	Unrelated	NA	-17.6766	0.25395	587163	149112		0.243527	0.00178373	Unrelated	NA	-11.882	0.24409	113886	27798
POP16_POP9	0.25218	0.00124349	Unrelated	NA	-17.3942	0.25375	628881	159577		0.242649	0.00179765	Unrelated	NA	-11.3016	0.24499	121459	29756
POP19_POP2	0.251985	0.0012601	Unrelated	NA	-17.0108	0.25479	660594	168315		0.243998	0.00171536	Unrelated	NA	-12.6303	0.2479	128370	31823
POP19_POP24	0.255258	0.00122397	Unrelated	NA	-20.1867	0.25654	616026	158033		0.244867	0.00169669	Unrelated	NA	-13.2819	0.24618	119780	29487
POP19_POP27	0.253327	0.00119196	Unrelated	NA	-19.1086	0.25574	647397	165565		0.244901	0.00171808	Unrelated	NA	-13.1358	0.24794	125322	31072
POP19_POP30	0.253102	0.00127218	Unrelated	NA	-17.7274	0.25473	623484	158822		0.244513	0.00181648	Unrelated	NA	-12.2108	0.24707	120277	29717
POP19_POP33	0.255663	0.00129357	Unrelated	NA	-19.414	0.2571	548654	141058		0.246256	0.00187379	Unrelated	NA	-12.7673	0.24868	106768	26551
POP19_POP35	0.254227	0.00129042	Unrelated	NA	-18.348	0.25549	599240	153098		0.244143	0.00181447	Unrelated	NA	-12.0206	0.24627	116053	28580
POP19_POP36	0.254391	0.00123977	Unrelated	NA	-19.2305	0.25614	586153	150135		0.24753	0.00177952	Unrelated	NA	-14.1595	0.24942	113890	28406
POP19_POP4	0.254058	0.00122672	Unrelated	NA	-19.1633	0.25562	681551	174217		0.246713	0.00169637	Unrelated	NA	-14.3721	0.24964	132193	33001
POP19_POP5	0.252749	0.00126158	Unrelated	NA	-17.5964	0.25581	610422	156153		0.242958	0.0018349	Unrelated	NA	-11.2408	0.24745	118137	29233
POP19_POP6	0.253425	0.00117715	Unrelated	NA	-19.433	0.25594	727503	186195		0.245113	0.00170316	Unrelated	NA	-13.3754	0.2484	140824	34980
POP19_POP7	0.254157	0.0012783	Unrelated	NA	-18.4672	0.2551	664046	169400		0.246774	0.00178052	Unrelated	NA	-13.7274	0.24818	128762	31956
POP19_POP8	0.254663	0.00126923	Unrelated	NA	-18.9984	0.25616	624482	159969		0.245553	0.00173178	Unrelated	NA	-13.4083	0.24772	121332	30056
POP19_POP9	0.253051	0.00119691	Unrelated	NA	-18.799	0.25576	669235	171166		0.247111	0.00175024	Unrelated	NA	-14.1575	0.24911	129525	32266
POP2_POP30	0.254888	0.0012929	Unrelated	NA	-18.8241	0.25573	606057	154987		0.24665	0.00184203	Unrelated	NA	-7.30836	0.24797	117594	29160
POP2_POP33	0.254332	0.00134731	Unrelated	NA	-17.6513	0.25573	534676	136733		0.24572	0.00187888	Unrelated	NA	-12.4577	0.24885	104728	26062
POP2_POP35	0.253201	0.00135252	Unrelated	NA	-16.7472	0.2542	582522	148075		0.246252	0.00188692	Unrelated	NA	-12.08	0.2473	113451	28056
POP2_POP36	0.256222	0.00132628	Unrelated	NA	-19.3563	0.25674	569755	146278		0.248952	0.0018498	Unrelated	NA	-12.0236	0.24957	111365	27793
POP2_POP4	0.251598	0.00129713	Unrelated	NA	-16.2266	0.25306	662732	167713		0.243719	0.00178289	Unrelated	NA	-12.0669	0.24443	129387	31626
POP2_POP5	0.23434	0.00142999	Unrelated	NA	-2.65046	0.23625	594404	140425		0.225224	0.0018207	Unrelated	NA	-11.9577	0.22823	115614	26387
POP2_POP6	0.255729	0.00129945	Unrelated	NA	-19.3765	0.25704	707572	181877		0.249136	0.00175558	Unrelated	NA	-6.42362	0.25093	137871	34596
POP2_POP7	0.25015	0.0013057	Unrelated	NA	-15.0108	0.25208	645875	162812		0.240659	0.00171534	Unrelated	NA	-1.64797	0.24432	126197	30833
POP2_POP8	0.252626	0.00121244	Unrelated	NA	-18.2079	0.25508	607106	154860		0.245396	0.00172395	Unrelated	NA	-13.3433	0.24727	118844	29387
POP2_POP9	0.253647	0.00122445	Unrelated	NA	-18.8629	0.25581	651288	166605		0.245153	0.00173543	Unrelated	NA	-3.31457	0.24682	126862	31312
POP24_POP2	0.24361	0.00124356	Unrelated	NA	-10.5023	0.24663	598788	147681		0.235685	0.001827	Unrelated	NA	-11.7192	0.23805	117168	27892
POP24_POP27	0.255131	0.00128519	Unrelated	NA	-19.1267	0.25619	586798	150331		0.245332	0.00184626	Unrelated	NA	-13.1966	0.24709	114200	28218
POP24_POP30	0.255423	0.00134627	Unrelated	NA	-18.4757	0.25591	565076	144609		0.244435	0.00182969	Unrelated	NA	-15.1434	0.24728	109736	27135
POP24_POP33	0.255856	0.00137826	Unrelated	NA	-18.3608	0.25661	499051	128062		0.246091	0.00197597	Unrelated	NA	-12.1532	0.24705	97591	24110
POP24_POP35	0.254598	0.00135991	Unrelated	NA	-17.6839	0.25459	543460	138361		0.245332	0.00190603	Unrelated	NA	-12.5346	0.24566	105766	25983
POP24_POP36	0.254557	0.00130849	Unrelated	NA	-18.3469	0.25529	530542	135443		0.245276	0.00191873	Unrelated	NA	-12.0353	0.24617	103510	25481
POP24_POP4	0.243239	0.00129724	Unrelated	NA	-9.78147	0.24443	617571	150952		0.234364	0.00187301	Unrelated	NA	-12.0432	0.2358	120635	28446
POP24_POP5	0.238774	0.00139022	Unrelated	NA	-5.91538	0.24067	553862	133296		0.225378	0.00184834	Unrelated	NA	-13.275	0.22772	107725	24531
POP24_POP6	0.254269	0.00127452	Unrelated	NA	-18.61	0.25614	658965	168787		0.245393	0.00172826	Unrelated	NA	-13.1163	0.24703	128189	31666
POP24_POP7	0.234799	0.0012576	Unrelated	NA	-3.37843	0.23683	601853	142534		0.228433	0.00184068	Unrelated	NA	-12.5729	0.23094	117487	27133
POP24_POP8	0.252626	0.00122734	Unrelated	NA	-17.9868	0.25429	568104	144462		0.24385	0.00183609	Unrelated	NA	-13.2044	0.24501	111121	27226
POP24_POP9	0.254224	0.00125963	Unrelated	NA	-18.7941	0.25551	606882	155062		0.245494	0.0017551	Unrelated	NA	-12.8546	0.24712	118156	29199
POP27_POP2	0.253532	0.00122387	Unrelated	NA	-18.7778	0.25579	629411	161000		0.249888	0.00181963	Unrelated	NA	-12.6735	0.25008	122404	30611
POP27_POP30	0.252854	0.0012917	Unrelated	NA	-17.2672	0.2548	594090	151373		0.245717	0.00192414	Unrelated	NA	-13.2016	0.2468	114783	28328
POP27_POP33	0.25492	0.00132054	Unrelated	NA	-18.4544	0.25559	523219	133728		0.247107	0.00197648	Unrelated	NA	-12.4477	0.24842	101780	25284
POP27_POP35	0.253319	0.00126726	Unrelated	NA	-17.9668	0.25552	570772	145842		0.244226	0.00181908	Unrelated	NA	-12.6765	0.24636	110833	27305
POP27_POP36	0.255163	0.00129549	Unrelated	NA	-18.999	0.25628	558744	143197		0.244868	0.00187127	Unrelated	NA	-14.3908	0.24618	108566	26727
POP27_POP4	0.2549	0.00126024	Unrelated	NA	-19.322	0.25522	649569	165782		0.246528	0.00182262	Unrelated	NA	-11.9954	0.2473	126071	31177
POP27_POP5	0.252618	0.00129449	Unrelated	NA	-17.0474	0.25565	581838	148747		0.247386	0.00191015	Unrelated	NA	-1.58828	0.24815	112625	27948
POP27_POP6	0.253237	0.00124184	Unrelated	NA	-18.2687	0.25525	693205	176943		0.244216	0.00174055	Unrelated	NA	-15.2679	0.24657	134252	33103
POP27_POP7	0.254412	0.00125529	Unrelated	NA	-19.0096	0.25482	632610	161202		0.246535	0.00183295	Unrelated	NA	-10.6839	0.24744	122909	30412
POP27_POP8	0.253955	0.00122527	Unrelated	NA	-19.1016	0.25516	596149	152111		0.245121	0.00177283	Unrelated	NA	-13.3787	0.24653	115902	28573
POP27_POP9	0.253468	0.00122294	Unrelated	NA	-18.7405	0.25489	637875	162587		0.244901	0.00178075	Unrelated	NA	-13.1497	0.24589	123702	30417
POP30_POP33	0.254365	0.0013574	Unrelated	NA	-17.5448	0.25491	504517	128607		0.244743	0.0019889	Unrelated	NA	-11.2677	0.2458	98073	24106
POP30_POP35	0.252847	0.00129028	Unrelated	NA	-17.2808	0.25443	550127	139967		0.241932	0.00180798	Unrelated	NA	-10.8409	0.24629	106164	26147
POP30_POP36	0.254576	0.00131742	Unrelated	NA	-18.2369	0.25511	537756	137189		0.243997	0.00186333	Unrelated	NA	-11.6271	0.24587	104193	25618
POP30_POP4	0.254714	0.00129144	Unrelated	NA	-18.711	0.25712	625758	160897		0.245342	0.00185485	Unrelated	NA	-12.4051	0.24796	121126	30035
POP30_POP5	0.252866	0.00133132	Unrelated	NA	-16.7621	0.25515	560832	143097		0.243445	0.00187235	Unrelated	NA	-11.2758	0.24697	108252	26735
POP30_POP6	0.254467	0.00133658	Unrelated	NA	-17.8942	0.25582	667367	170724		0.245678	0.00182778	Unrelated	NA	-12.7728	0.24637	128775	31726
POP30_POP7	0.253882	0.00128748	Unrelated	NA	-18.122	0.25533	609256	155562		0.246409	0.0017541	Unrelated	NA	-13.7257	0.24892	117790	29320
POP30_POP8	0.254552	0.00129764	Unrelated	NA	-18.4969	0.25543	573933	146600		0.246692	0.00185746	Unrelated	NA	-13.1143	0.24719	111395	27536
POP30_POP9	0.254014	0.00133391	Unrelated	NA	-17.5907	0.25476	613909	156400		0.244637	0.00181308	Unrelated	NA	-12.302	0.24622	118522	29182
POP33_POP35	0.252664	0.00129707	Unrelated	NA	-17.0491	0.25442	484890	123366		0.243837	0.0019775	Unrelated	NA	-10.8745	0.24573	94615	23250
POP33_POP36	0.254463	0.00134588	Unrelated	NA	-17.7673	0.2561	473334	121220		0.246527	0.00199405	Unrelated	NA	-12.1333	0.24764	92627	22938
POP33_POP4	0.253601	0.00128635	Unrelated	NA	-17.9197	0.25572	551251	140966		0.242846	0.00183525	Unrelated	NA	-11.1774	0.24591	107781	26504
POP33_POP5	0.253307	0.00141808	Unrelated	NA	-16.0481	0.25547	494487	126327		0.242931	0.00199627	Unrelated	NA	-10.3187	0.24542	96470	23676
POP33_POP6	0.255527	0.001336	Unrelated	NA	-18.6951	0.25753	587652	151340		0.245994	0.00187852	Unrelated	NA	-12.5957	0.24806	114667	28444
POP33_POP7	0.254393	0.00131713	Unrelated	NA	-18.1022	0.25534	536566	137005		0.246396	0.00190186	Unrelated	NA	-12.6528	0.24764	104853	25966
POP33_POP8	0.253191	0.00133392	Unrelated	NA	-16.9734	0.25429	507152	128964		0.244423	0.00197295	Unrelated	NA	-11.1966	0.24594	99330	24429
POP33_POP9	0.254127	0.00125973	Unrelated	NA	-18.7161	0.25587	541160	138464		0.244757	0.00190734	Unrelated	NA	-11.757	0.2467	105445	26013
POP35_POP36	0.254761	0.00127409	Unrelated	NA	-19.0026	0.25565	517655	132337		0.247848	0.00195151	Unrelated	NA	-13.0749	0.24841	100712	25018
POP35_POP4	0.254476	0.0013195	Unrelated	NA	-18.1325	0.25566	601112	153683		0.247882	0.00188854	Unrelated	NA	-13.529	0.24934	116684	29094
POP35_POP5	0.252999	0.00132395	Unrelated	NA	-16.956	0.25523	538853	137529		0.243871	0.00189827	Unrelated	NA	-11.3466	0.24697	104479	25803
POP35_POP6	0.254972	0.00133008	Unrelated	NA	-18.3609	0.25619	641614	164376		0.246083	0.00185775	Unrelated	NA	-12.7845	0.24704	124336	30716
POP35_POP7	0.251684	0.00132286	Unrelated	NA	-15.9761	0.25335	585863	148429		0.245082	0.00178035	Unrelated	NA	-12.7783	0.24713	113958	28162
POP35_POP8	0.253133	0.00128509	Unrelated	NA	-17.5734	0.25453	550976	140242		0.24465	0.00187763	Unrelated	NA	-11.8861	0.24507	107374	26314
POP35_POP9	0.253241	0.0012723	Unrelated	NA	-17.8349	0.25497	590309	150509		0.245763	0.00181205	Unrelated	NA	-12.9305	0.24772	114682	28409
POP36_POP4	0.257108	0.0012445	Unrelated	NA	-21.3405	0.25832	588273	151961		0.250531	0.0018751	Unrelated	NA	-15.0382	0.25134	114767	28846
POP36_POP5	0.254099	0.00130491	Unrelated	NA	-18.0464	0.25642	526508	135006		0.247069	0.00189997	Unrelated	NA	-13.0194	0.24854	102233	25409
POP36_POP6	0.255177	0.00126686	Unrelated	NA	-19.4392	0.25706	628251	161500		0.247811	0.00184621	Unrelated	NA	-13.8005	0.24847	122134	30347
POP36_POP7	0.255201	0.00132812	Unrelated	NA	-18.5611	0.25497	573074	146116		0.248815	0.00192535	Unrelated	NA	-13.7546	0.24865	111741	27784
POP36_POP8	0.254252	0.00127997	Unrelated	NA	-18.5176	0.25587	537885	137630		0.24638	0.00188316	Unrelated	NA	-12.7696	0.24762	105026	26007
POP36_POP9	0.253056	0.00130219	Unrelated	NA	-17.283	0.25411	577845	146837		0.244105	0.00182867	Unrelated	NA	-11.9063	0.24594	112416	27648
POP4_POP5	0.24518	0.00139002	Unrelated	NA	-10.525	0.24569	613194	150658		0.235686	0.00183976	Unrelated	NA	-7.25836	0.23629	118994	28117
POP4_POP6	0.255375	0.00128032	Unrelated	NA	-19.39	0.25751	730572	188129		0.246878	0.0017269	Unrelated	NA	-14.2136	0.24878	141938	35312
POP4_POP7	0.24842	0.00125358	Unrelated	NA	-14.255	0.2502	666477	166751		0.241468	0.00176485	Unrelated	NA	-10.8427	0.24361	129738	31606
POP4_POP8	0.255623	0.00123555	Unrelated	NA	-20.2927	0.2568	626499	160883		0.247552	0.00173966	Unrelated	NA	-14.4969	0.24844	121941	30295
POP4_POP9	0.255148	0.00127215	Unrelated	NA	-19.3362	0.25652	671703	172305		0.24971	0.00179507	Unrelated	NA	-15.2518	0.25086	130625	32768
POP5_POP6	0.254341	0.00126093	Unrelated	NA	-18.8679	0.25745	653960	168359		0.244158	0.00178651	Unrelated	NA	-12.2167	0.24716	126763	31331
POP5_POP7	0.25008	0.0013034	Unrelated	NA	-14.9843	0.25134	596788	149999		0.242734	0.0017676	Unrelated	NA	-11.5423	0.24432	115970	28334
POP5_POP8	0.25118	0.00124074	Unrelated	NA	-16.6268	0.25423	562320	142958		0.244658	0.00182156	Unrelated	NA	-12.2565	0.24599	109514	26939
POP5_POP9	0.254397	0.00133025	Unrelated	NA	-17.9267	0.25591	601541	153938		0.243708	0.00177163	Unrelated	NA	-12.0654	0.24617	116598	28703
POP6_POP7	0.253763	0.00125008	Unrelated	NA	-18.5697	0.25523	712179	181772		0.245438	0.00168887	Unrelated	NA	-13.6813	0.24802	138219	34281
POP6_POP8	0.256519	0.00130872	Unrelated	NA	-19.843	0.25772	667583	172052		0.245029	0.0017396	Unrelated	NA	-13.047	0.2473	130054	32163
POP6_POP9	0.255458	0.00128058	Unrelated	NA	-19.4505	0.25711	717409	184452		0.245798	0.00172618	Unrelated	NA	-13.5937	0.24853	139063	34562
POP7_POP8	0.252208	0.0011749	Unrelated	NA	-18.4342	0.25449	609629	155147		0.245862	0.00174285	Unrelated	NA	-13.5008	0.24755	118841	29419
POP7_POP9	0.252408	0.00128926	Unrelated	NA	-16.9541	0.25343	654806	165950		0.245427	0.00172905	Unrelated	NA	-13.3571	0.24744	127265	31491
POP8_POP9	0.253586	0.00122158	Unrelated	NA	-18.8575	0.25441	615032	156473		0.244071	0.00181899	Unrelated	NA	-11.9507	0.24451	119840	29302
JAG34_JAG58	0.221434	0.00122797	Second Degree	6.87873	-12.4872	0.22428	615103	137953		0.212267	0.00179428	Second Degree	5.55363	-7.25904	0.21406	119403	25559
JAG34_JAG6	0.236816	0.00131543	Unrelated	NA	-5.27284	0.23928	681690	163116		0.227191	0.00173644	Unrelated	NA	-2.85604	0.22981	132541	30459
JAG34_JAG78	0.253661	0.0012606	Unrelated	NA	-18.8645	0.25487	741892	189083		0.248017	0.00175909	Unrelated	NA	-14.6581	0.24863	143929	35785
JAG34_JAG82	0.247698	0.00131466	Unrelated	NA	-13.5529	0.24945	699763	174557		0.241082	0.0017561	Unrelated	NA	-10.734	0.24333	135886	33065
JAG34_JAG85	0.25571	0.00128508	Unrelated	NA	-20.0992	0.25865	592872	153345		0.247827	0.00186587	Unrelated	NA	-13.7175	0.25087	114906	28826
JAG34_JAG93	0.25637	0.00123371	Unrelated	NA	-21.4713	0.25831	649556	167789		0.247761	0.00180391	Unrelated	NA	-14.1521	0.2501	126112	31541
JAG58_JAG6	0.192842	0.00133887	First Degree	9.90212	-25.6214	0.19551	566742	110805		0.181274	0.0018108	First Degree	9.92265	-15.4689	0.18459	109843	20276
JAG58_JAG78	0.24766	0.00130776	Unrelated	NA	-13.5953	0.24855	616687	153279		0.239035	0.00188127	Unrelated	NA	-8.93175	0.24003	119494	28682
JAG58_JAG82	0.230838	0.00133991	Unrelated	NA	-0.714449	0.23242	581797	135222		0.220201	0.00185002	Second Degree	1.09754	-11.3291	0.22249	112606	25054
JAG58_JAG85	0.253814	0.00126937	Unrelated	NA	-18.8549	0.25808	493270	127301		0.247021	0.0018908	Unrelated	NA	-13.1103	0.2509	95391	23934
JAG58_JAG93	0.255198	0.00128607	Unrelated	NA	-19.6857	0.25705	540439	138919		0.245221	0.00188117	Unrelated	NA	-12.2209	0.24835	104852	26040
JAG6_JAG78	0.247455	0.00125481	Unrelated	NA	-14.0061	0.24986	683707	170832		0.242331	0.00176906	Unrelated	NA	-11.3616	0.2438	132465	32295
JAG6_JAG82	0.242787	0.00137492	Unrelated	NA	-9.38696	0.24443	645024	157663		0.234475	0.00183608	Unrelated	NA	-6.668	0.2356	125024	29456
JAG6_JAG85	0.253345	0.00127548	Unrelated	NA	-18.3964	0.25668	545787	140093		0.247851	0.00183796	Unrelated	NA	-13.9388	0.25018	105770	26462
JAG6_JAG93	0.254534	0.00129999	Unrelated	NA	-18.9641	0.25602	599223	153415		0.243655	0.00181572	Unrelated	NA	-11.7988	0.2475	116200	28759
JAG78_JAG82	0.256412	0.00126237	Unrelated	NA	-21.017	0.25737	701656	180588		0.249556	0.0016652	Unrelated	NA	-16.409	0.25079	135795	34056
JAG78_JAG85	0.255208	0.00134219	Unrelated	NA	-18.8704	0.25666	594203	152507		0.245712	0.00184126	Unrelated	NA	-12.7523	0.24842	114817	28523
JAG78_JAG93	0.237843	0.00132409	Unrelated	NA	-6.0134	0.23912	651775	155850		0.227595	0.00174234	Unrelated	NA	-3.07803	0.22938	126113	28928
JAG82_JAG85	0.255321	0.00129623	Unrelated	NA	-19.6268	0.25794	560454	144566		0.247696	0.00186046	Unrelated	NA	-13.6872	0.25177	108437	27301
JAG82_JAG93	0.255298	0.00120812	Unrelated	NA	-21.0389	0.25735	615046	158284		0.245902	0.00177628	Unrelated	NA	-13.3255	0.24855	118989	29575
JAG85_JAG93	0.258742	0.00133516	Unrelated	NA	-21.6164	0.25899	520802	134885		0.245579	0.00181371	Unrelated	NA	-12.8726	0.24958	100723	25138

## Sheet: Table S10 ROH
Table S10. ROH. Results of inbreeding analysis showing for each individual the maximum length of a run of homozygosity (roh) in centiMorgans (cM) (max_roh), and the number (n_roh) and sum length (sum_roh) of runs of homozygosity above 4,8,12 and 20cM.
sample	population	max_roh	sum_roh>4	n_roh>4	sum_roh>8	n_roh>8	sum_roh>12	n_roh>12	sum_roh>20	n_roh>20
POP05	Croatia_Pop_MN	45.5779	297.337	15	286.477	13	260.2	10	193.614	6
POP07	Croatia_Pop_MN	29.9699	48.3082	3	41.648	2	29.9699	1	29.9699	1
POP09	Croatia_Pop_MN	25.9094	198.06	16	164.31	10	116.883	5	98.4709	4
POP33	Croatia_Pop_MN	25.8424	33.203	2	25.8424	1	25.8424	1	25.8424	1
POP02	Croatia_Pop_MN	23.0921	59.04	6	37.982	2	37.982	2	23.0921	1
POP27	Croatia_Pop_MN	14.9502	14.9502	1	14.9502	1	14.9502	1	0	0
POP04	Croatia_Pop_MN	10.8022	10.8022	1	10.8022	1	0	0	0	0
POP14	Croatia_Pop_MN	10.7937	10.7937	1	10.7937	1	0	0	0	0
POP36	Croatia_Pop_MN	4.3489	4.3489	1	0	0	0	0	0	0
POP24	Croatia_Pop_MN	4.29051	4.29051	1	0	0	0	0	0	0
POP19	Croatia_Pop_MN	4.015	4.015	1	0	0	0	0	0	0
POP06	Croatia_Pop_MN	0	0	0	0	0	0	0	0	0
POP08	Croatia_Pop_MN	0	0	0	0	0	0	0	0	0
POP12	Croatia_Pop_MN	0	0	0	0	0	0	0	0	0
POP13	Croatia_Pop_MN	0	0	0	0	0	0	0	0	0
POP11	Croatia_Pop_MN	0	0	0	0	0	0	0	0	0
POP30	Croatia_Pop_MN	0	0	0	0	0	0	0	0	0
POP16	Croatia_Pop_MN	0	0	0	0	0	0	0	0	0
POP35	Croatia_Pop_MN	0	0	0	0	0	0	0	0	0
POP39	Croatia_Pop_CA	14.1563	14.1563	1	14.1563	1	14.1563	1	0	0
JAG93	Croatia_Jag_MBA	15.2908	28.0721	3	23.8525	2	15.2908	1	0	0
JAG58	Croatia_Jag_MBA	12.3014	36.2511	3	36.2511	3	24.4872	2	0	0
JAG78	Croatia_Jag_MBA	11.3326	33.8564	5	11.3326	1	0	0	0	0
JAG06	Croatia_Jag_MBA	9.6442	22.9088	3	9.6442	1	0	0	0	0
JAG34	Croatia_Jag_MBA	5.5671	10.092	2	0	0	0	0	0	0
JAG82	Croatia_Jag_MBA	4.68969	4.68969	1	0	0	0	0	0	0
JAG85	Croatia_Jag_MBA	4.0219	4.0219	1	0	0	0	0	0	0
POP23	Croatia_Pop_RomanP	0	0	0	0	0	0	0	0	0

[truncated: 1 more sheets: Table S11 Functional SNPs]
